# Supplementary material for: Can blood-based markers predict RECIST progression in non-small cell lung cancer treated with immunotherapy?
Source: J Cancer Res Clin Oncol. 2024 Jun 26;150(6):329. doi: 10.1007/s00432-024-05814-2 (PMC11208229; doi:10.1007/s00432-024-05814-2)
Supplement: Supplementary file 2 — Supplementary file2 (XLSX 77 KB) [file 432_2024_5814_MOESM2_ESM.xlsx]

## Sheet: Sheet1
modality	analysis	target	MCCV_fold	n_estimators	max_features	max_depth	min_samples_split	min_samples_leaf
routine_and_tumor_markers	current_progression_analysis	is_progression	0	31	sqrt	30	2	4
routine_and_tumor_markers	current_progression_analysis	is_progression	1	157	sqrt	50	2	1
routine_and_tumor_markers	current_progression_analysis	is_progression	2	300	sqrt	90	10	1
routine_and_tumor_markers	current_progression_analysis	is_progression	3	136	sqrt		10	1
routine_and_tumor_markers	current_progression_analysis	is_progression	4	300	auto	80	10	2
routine_and_tumor_markers	current_progression_analysis	is_progression	5	300	sqrt	90	10	1
routine_and_tumor_markers	current_progression_analysis	is_progression	6	300	auto	80	10	2
routine_and_tumor_markers	current_progression_analysis	is_progression	7	157	sqrt	50	2	1
routine_and_tumor_markers	current_progression_analysis	is_progression	8	300	auto	80	10	2
routine_and_tumor_markers	current_progression_analysis	is_progression	9	136	sqrt	10	5	4
routine_and_tumor_markers	current_progression_analysis	is_progression	10	115	auto	110	2	2
routine_and_tumor_markers	current_progression_analysis	is_progression	11	73	auto	40	2	1
routine_and_tumor_markers	current_progression_analysis	is_progression	12	52	auto	10	10	2
routine_and_tumor_markers	current_progression_analysis	is_progression	13	136	sqrt		10	1
routine_and_tumor_markers	current_progression_analysis	is_progression	14	157	sqrt	50	10	2
routine_and_tumor_markers	current_progression_analysis	is_progression	15	10	sqrt	90	10	4
routine_and_tumor_markers	current_progression_analysis	is_progression	16	31	sqrt	30	2	4
routine_and_tumor_markers	current_progression_analysis	is_progression	17	94	sqrt		10	2
routine_and_tumor_markers	current_progression_analysis	is_progression	18	52	auto	40	10	1
routine_and_tumor_markers	current_progression_analysis	is_progression	19	31	sqrt	40	10	1
routine_and_tumor_markers	current_progression_analysis	is_progression	20	31	sqrt	30	2	4
routine_and_tumor_markers	current_progression_analysis	is_progression	21	136	sqrt	10	5	4
routine_and_tumor_markers	current_progression_analysis	is_progression	22	157	sqrt	50	2	1
routine_and_tumor_markers	current_progression_analysis	is_progression	23	136	sqrt	10	5	4
routine_and_tumor_markers	current_progression_analysis	is_progression	24	300	auto	80	10	2
routine_and_tumor_markers	current_progression_analysis	is_progression	25	115	auto	110	2	2
routine_and_tumor_markers	current_progression_analysis	is_progression	26	157	sqrt	50	2	1
routine_and_tumor_markers	current_progression_analysis	is_progression	27	10	sqrt	40	10	2
routine_and_tumor_markers	current_progression_analysis	is_progression	28	31	sqrt	30	2	4
routine_and_tumor_markers	current_progression_analysis	is_progression	29	136	auto	30	10	2
routine_and_tumor_markers	current_progression_analysis	is_progression	30	178	sqrt	70	5	2
routine_and_tumor_markers	current_progression_analysis	is_progression	31	136	sqrt	10	5	4
routine_and_tumor_markers	current_progression_analysis	is_progression	32	52	auto	30	10	4
routine_and_tumor_markers	current_progression_analysis	is_progression	33	52	auto	30	10	4
routine_and_tumor_markers	current_progression_analysis	is_progression	34	300	auto	80	10	2
routine_and_tumor_markers	current_progression_analysis	is_progression	35	157	sqrt	50	2	1
routine_and_tumor_markers	current_progression_analysis	is_progression	36	157	sqrt	50	10	2
routine_and_tumor_markers	current_progression_analysis	is_progression	37	73	auto	40	10	1
routine_and_tumor_markers	current_progression_analysis	is_progression	38	136	sqrt	10	5	4
routine_and_tumor_markers	current_progression_analysis	is_progression	39	178	sqrt	50	10	1
routine_and_tumor_markers	current_progression_analysis	is_progression	40	136	sqrt	10	5	4
routine_and_tumor_markers	current_progression_analysis	is_progression	41	10	sqrt	90	10	4
routine_and_tumor_markers	current_progression_analysis	is_progression	42	200	auto	10	2	1
routine_and_tumor_markers	current_progression_analysis	is_progression	43	136	auto	40	10	4
routine_and_tumor_markers	current_progression_analysis	is_progression	44	136	sqrt	10	5	4
routine_and_tumor_markers	current_progression_analysis	is_progression	45	157	sqrt	50	10	2
routine_and_tumor_markers	current_progression_analysis	is_progression	46	300	sqrt	90	10	1
routine_and_tumor_markers	current_progression_analysis	is_progression	47	178	sqrt	50	10	1
routine_and_tumor_markers	current_progression_analysis	is_progression	48	136	sqrt		10	1
routine_and_tumor_markers	current_progression_analysis	is_progression	49	10	sqrt	40	10	2
routine_and_tumor_markers	current_progression_analysis	is_progression	50	31	sqrt	40	10	1
routine_and_tumor_markers	current_progression_analysis	is_progression	51	94	sqrt	30	2	4
routine_and_tumor_markers	current_progression_analysis	is_progression	52	10	sqrt	40	10	2
routine_and_tumor_markers	current_progression_analysis	is_progression	53	136	sqrt	30	2	1
routine_and_tumor_markers	current_progression_analysis	is_progression	54	157	auto	90	10	4
routine_and_tumor_markers	current_progression_analysis	is_progression	55	31	sqrt	30	2	4
routine_and_tumor_markers	current_progression_analysis	is_progression	56	136	sqrt	10	5	4
routine_and_tumor_markers	current_progression_analysis	is_progression	57	136	auto	30	10	2
routine_and_tumor_markers	current_progression_analysis	is_progression	58	178	sqrt	70	5	2
routine_and_tumor_markers	current_progression_analysis	is_progression	59	136	sqrt	10	5	4
routine_and_tumor_markers	current_progression_analysis	is_progression	60	31	sqrt	30	2	4
routine_and_tumor_markers	current_progression_analysis	is_progression	61	157	sqrt	50	10	2
routine_and_tumor_markers	current_progression_analysis	is_progression	62	136	sqrt	10	5	4
routine_and_tumor_markers	current_progression_analysis	is_progression	63	136	sqrt	10	5	4
routine_and_tumor_markers	current_progression_analysis	is_progression	64	31	sqrt	40	10	1
routine_and_tumor_markers	current_progression_analysis	is_progression	65	200	auto	10	2	1
routine_and_tumor_markers	current_progression_analysis	is_progression	66	136	sqrt	10	5	4
routine_and_tumor_markers	current_progression_analysis	is_progression	67	115	auto	110	2	2
routine_and_tumor_markers	current_progression_analysis	is_progression	68	31	sqrt	40	10	1
routine_and_tumor_markers	current_progression_analysis	is_progression	69	31	sqrt	40	10	1
routine_and_tumor_markers	current_progression_analysis	is_progression	70	157	auto	90	10	4
routine_and_tumor_markers	current_progression_analysis	is_progression	71	10	sqrt	10	2	2
routine_and_tumor_markers	current_progression_analysis	is_progression	72	52	auto	10	10	2
routine_and_tumor_markers	current_progression_analysis	is_progression	73	300	auto	80	10	2
routine_and_tumor_markers	current_progression_analysis	is_progression	74	136	sqrt	10	5	4
routine_and_tumor_markers	current_progression_analysis	is_progression	75	136	auto		5	4
routine_and_tumor_markers	current_progression_analysis	is_progression	76	136	sqrt	10	5	4
routine_and_tumor_markers	current_progression_analysis	is_progression	77	10	sqrt	90	10	4
routine_and_tumor_markers	current_progression_analysis	is_progression	78	178	sqrt	40	5	4
routine_and_tumor_markers	current_progression_analysis	is_progression	79	157	sqrt	50	2	1
routine_and_tumor_markers	current_progression_analysis	is_progression	80	73	auto	40	2	1
routine_and_tumor_markers	current_progression_analysis	is_progression	81	136	auto	30	10	2
routine_and_tumor_markers	current_progression_analysis	is_progression	82	10	sqrt	90	10	4
routine_and_tumor_markers	current_progression_analysis	is_progression	83	10	sqrt	90	10	4
routine_and_tumor_markers	current_progression_analysis	is_progression	84	136	auto	30	10	2
routine_and_tumor_markers	current_progression_analysis	is_progression	85	73	auto	40	2	1
routine_and_tumor_markers	current_progression_analysis	is_progression	86	94	sqrt	30	2	4
routine_and_tumor_markers	current_progression_analysis	is_progression	87	178	sqrt	50	10	1
routine_and_tumor_markers	current_progression_analysis	is_progression	88	52	auto	40	10	1
routine_and_tumor_markers	current_progression_analysis	is_progression	89	136	sqrt	10	5	4
routine_and_tumor_markers	current_progression_analysis	is_progression	90	52	auto	40	10	1
routine_and_tumor_markers	current_progression_analysis	is_progression	91	178	sqrt	70	5	2
routine_and_tumor_markers	current_progression_analysis	is_progression	92	178	sqrt	70	5	2
routine_and_tumor_markers	current_progression_analysis	is_progression	93	178	sqrt	50	10	1
routine_and_tumor_markers	current_progression_analysis	is_progression	94	136	sqrt	10	5	4
routine_and_tumor_markers	current_progression_analysis	is_progression	95	136	sqrt	10	5	4
routine_and_tumor_markers	current_progression_analysis	is_progression	96	136	auto	30	10	2
routine_and_tumor_markers	current_progression_analysis	is_progression	97	136	auto	30	10	2
routine_and_tumor_markers	current_progression_analysis	is_progression	98	136	sqrt	30	2	1
routine_and_tumor_markers	current_progression_analysis	is_progression	99	10	sqrt	90	10	4
routine_and_tumor_markers	future_pfs_analysis	pfs_12mon	0	300	sqrt	90	5	4
routine_and_tumor_markers	future_pfs_analysis	pfs_12mon	1	136	sqrt	10	5	4
routine_and_tumor_markers	future_pfs_analysis	pfs_12mon	2	52	auto	40	10	1
routine_and_tumor_markers	future_pfs_analysis	pfs_12mon	3	10	auto	40	10	1
routine_and_tumor_markers	future_pfs_analysis	pfs_12mon	4	115	sqrt	110	2	4
routine_and_tumor_markers	future_pfs_analysis	pfs_12mon	5	52	auto	30	10	4
routine_and_tumor_markers	future_pfs_analysis	pfs_12mon	6	31	sqrt	30	2	4
routine_and_tumor_markers	future_pfs_analysis	pfs_12mon	7	94	auto	50	2	2
routine_and_tumor_markers	future_pfs_analysis	pfs_12mon	8	136	sqrt	30	2	1
routine_and_tumor_markers	future_pfs_analysis	pfs_12mon	9	157	sqrt	50	10	2
routine_and_tumor_markers	future_pfs_analysis	pfs_12mon	10	73	auto	40	2	1
routine_and_tumor_markers	future_pfs_analysis	pfs_12mon	11	115	auto	110	2	2
routine_and_tumor_markers	future_pfs_analysis	pfs_12mon	12	157	sqrt	50	2	1
routine_and_tumor_markers	future_pfs_analysis	pfs_12mon	13	300	sqrt	90	10	1
routine_and_tumor_markers	future_pfs_analysis	pfs_12mon	14	300	sqrt	90	5	4
routine_and_tumor_markers	future_pfs_analysis	pfs_12mon	15	73	auto	40	2	1
routine_and_tumor_markers	future_pfs_analysis	pfs_12mon	16	31	sqrt		2	1
routine_and_tumor_markers	future_pfs_analysis	pfs_12mon	17	31	sqrt	40	10	1
routine_and_tumor_markers	future_pfs_analysis	pfs_12mon	18	115	sqrt	110	2	4
routine_and_tumor_markers	future_pfs_analysis	pfs_12mon	19	10	sqrt	90	10	4
routine_and_tumor_markers	future_pfs_analysis	pfs_12mon	20	94	sqrt	70	10	4
routine_and_tumor_markers	future_pfs_analysis	pfs_12mon	21	31	sqrt	40	10	1
routine_and_tumor_markers	future_pfs_analysis	pfs_12mon	22	31	sqrt		2	1
routine_and_tumor_markers	future_pfs_analysis	pfs_12mon	23	31	sqrt		2	1
routine_and_tumor_markers	future_pfs_analysis	pfs_12mon	24	94	auto	50	2	2
routine_and_tumor_markers	future_pfs_analysis	pfs_12mon	25	73	auto	40	2	1
routine_and_tumor_markers	future_pfs_analysis	pfs_12mon	26	73	auto	40	2	1
routine_and_tumor_markers	future_pfs_analysis	pfs_12mon	27	136	sqrt		10	1
routine_and_tumor_markers	future_pfs_analysis	pfs_12mon	28	178	sqrt	50	10	1
routine_and_tumor_markers	future_pfs_analysis	pfs_12mon	29	31	sqrt		2	1
routine_and_tumor_markers	future_pfs_analysis	pfs_12mon	30	200	sqrt	50	5	2
routine_and_tumor_markers	future_pfs_analysis	pfs_12mon	31	300	sqrt	90	5	4
routine_and_tumor_markers	future_pfs_analysis	pfs_12mon	32	73	auto	40	10	1
routine_and_tumor_markers	future_pfs_analysis	pfs_12mon	33	52	auto	10	10	2
routine_and_tumor_markers	future_pfs_analysis	pfs_12mon	34	31	sqrt	40	10	1
routine_and_tumor_markers	future_pfs_analysis	pfs_12mon	35	31	sqrt	40	10	1
routine_and_tumor_markers	future_pfs_analysis	pfs_12mon	36	10	sqrt	90	10	4
routine_and_tumor_markers	future_pfs_analysis	pfs_12mon	37	10	sqrt	90	10	4
routine_and_tumor_markers	future_pfs_analysis	pfs_12mon	38	157	sqrt	30	2	4
routine_and_tumor_markers	future_pfs_analysis	pfs_12mon	39	52	auto	30	10	4
routine_and_tumor_markers	future_pfs_analysis	pfs_12mon	40	10	sqrt	40	10	2
routine_and_tumor_markers	future_pfs_analysis	pfs_12mon	41	10	sqrt	40	10	2
routine_and_tumor_markers	future_pfs_analysis	pfs_12mon	42	52	auto	30	10	4
routine_and_tumor_markers	future_pfs_analysis	pfs_12mon	43	178	sqrt	70	5	2
routine_and_tumor_markers	future_pfs_analysis	pfs_12mon	44	136	sqrt	30	2	1
routine_and_tumor_markers	future_pfs_analysis	pfs_12mon	45	157	sqrt	30	2	4
routine_and_tumor_markers	future_pfs_analysis	pfs_12mon	46	10	sqrt	10	2	2
routine_and_tumor_markers	future_pfs_analysis	pfs_12mon	47	300	sqrt	90	5	4
routine_and_tumor_markers	future_pfs_analysis	pfs_12mon	48	31	sqrt		2	1
routine_and_tumor_markers	future_pfs_analysis	pfs_12mon	49	157	sqrt	30	2	4
routine_and_tumor_markers	future_pfs_analysis	pfs_12mon	50	31	sqrt	40	10	1
routine_and_tumor_markers	future_pfs_analysis	pfs_12mon	51	10	sqrt	90	10	4
routine_and_tumor_markers	future_pfs_analysis	pfs_12mon	52	31	sqrt		2	1
routine_and_tumor_markers	future_pfs_analysis	pfs_12mon	53	31	sqrt		2	1
routine_and_tumor_markers	future_pfs_analysis	pfs_12mon	54	31	sqrt	30	2	4
routine_and_tumor_markers	future_pfs_analysis	pfs_12mon	55	115	sqrt	110	2	4
routine_and_tumor_markers	future_pfs_analysis	pfs_12mon	56	31	sqrt	30	2	4
routine_and_tumor_markers	future_pfs_analysis	pfs_12mon	57	136	sqrt	30	2	1
routine_and_tumor_markers	future_pfs_analysis	pfs_12mon	58	52	auto	40	10	1
routine_and_tumor_markers	future_pfs_analysis	pfs_12mon	59	10	sqrt	90	10	4
routine_and_tumor_markers	future_pfs_analysis	pfs_12mon	60	52	auto	10	10	2
routine_and_tumor_markers	future_pfs_analysis	pfs_12mon	61	10	sqrt	90	10	4
routine_and_tumor_markers	future_pfs_analysis	pfs_12mon	62	52	auto	40	10	1
routine_and_tumor_markers	future_pfs_analysis	pfs_12mon	63	300	auto	80	10	2
routine_and_tumor_markers	future_pfs_analysis	pfs_12mon	64	178	sqrt	40	5	4
routine_and_tumor_markers	future_pfs_analysis	pfs_12mon	65	136	auto	40	10	4
routine_and_tumor_markers	future_pfs_analysis	pfs_12mon	66	94	sqrt	70	10	4
routine_and_tumor_markers	future_pfs_analysis	pfs_12mon	67	52	auto	30	10	4
routine_and_tumor_markers	future_pfs_analysis	pfs_12mon	68	178	sqrt	40	5	4
routine_and_tumor_markers	future_pfs_analysis	pfs_12mon	69	10	sqrt	10	2	2
routine_and_tumor_markers	future_pfs_analysis	pfs_12mon	70	300	auto	80	10	2
routine_and_tumor_markers	future_pfs_analysis	pfs_12mon	71	31	sqrt	30	2	4
routine_and_tumor_markers	future_pfs_analysis	pfs_12mon	72	31	sqrt	30	2	4
routine_and_tumor_markers	future_pfs_analysis	pfs_12mon	73	157	sqrt	30	2	4
routine_and_tumor_markers	future_pfs_analysis	pfs_12mon	74	52	auto	30	10	4
routine_and_tumor_markers	future_pfs_analysis	pfs_12mon	75	94	sqrt	30	2	4
routine_and_tumor_markers	future_pfs_analysis	pfs_12mon	76	115	auto	110	2	2
routine_and_tumor_markers	future_pfs_analysis	pfs_12mon	77	52	auto	40	10	1
routine_and_tumor_markers	future_pfs_analysis	pfs_12mon	78	52	auto	30	10	4
routine_and_tumor_markers	future_pfs_analysis	pfs_12mon	79	52	auto	30	10	4
routine_and_tumor_markers	future_pfs_analysis	pfs_12mon	80	31	sqrt	30	2	4
routine_and_tumor_markers	future_pfs_analysis	pfs_12mon	81	10	sqrt	40	10	2
routine_and_tumor_markers	future_pfs_analysis	pfs_12mon	82	115	sqrt	110	2	4
routine_and_tumor_markers	future_pfs_analysis	pfs_12mon	83	178	sqrt	70	5	2
routine_and_tumor_markers	future_pfs_analysis	pfs_12mon	84	31	sqrt	30	2	4
routine_and_tumor_markers	future_pfs_analysis	pfs_12mon	85	10	sqrt	10	2	2
routine_and_tumor_markers	future_pfs_analysis	pfs_12mon	86	115	auto	110	2	2
routine_and_tumor_markers	future_pfs_analysis	pfs_12mon	87	178	sqrt	70	5	2
routine_and_tumor_markers	future_pfs_analysis	pfs_12mon	88	52	auto	30	10	4
routine_and_tumor_markers	future_pfs_analysis	pfs_12mon	89	136	sqrt	30	2	1
routine_and_tumor_markers	future_pfs_analysis	pfs_12mon	90	31	sqrt	30	2	4
routine_and_tumor_markers	future_pfs_analysis	pfs_12mon	91	31	sqrt	40	10	1
routine_and_tumor_markers	future_pfs_analysis	pfs_12mon	92	157	sqrt	30	2	4
routine_and_tumor_markers	future_pfs_analysis	pfs_12mon	93	10	sqrt	90	10	4
routine_and_tumor_markers	future_pfs_analysis	pfs_12mon	94	94	sqrt	70	10	4
routine_and_tumor_markers	future_pfs_analysis	pfs_12mon	95	73	auto	40	10	1
routine_and_tumor_markers	future_pfs_analysis	pfs_12mon	96	52	auto	40	10	1
routine_and_tumor_markers	future_pfs_analysis	pfs_12mon	97	10	sqrt	40	10	2
routine_and_tumor_markers	future_pfs_analysis	pfs_12mon	98	200	auto	10	2	1
routine_and_tumor_markers	future_pfs_analysis	pfs_12mon	99	300	auto	80	10	2
routine_and_tumor_markers	future_pfs_analysis	pfs_1mon	0	136	sqrt	30	2	1
routine_and_tumor_markers	future_pfs_analysis	pfs_1mon	1	136	sqrt	30	2	1
routine_and_tumor_markers	future_pfs_analysis	pfs_1mon	2	10	sqrt	10	2	2
routine_and_tumor_markers	future_pfs_analysis	pfs_1mon	3	10	sqrt	10	2	2
routine_and_tumor_markers	future_pfs_analysis	pfs_1mon	4	300	auto	80	10	2
routine_and_tumor_markers	future_pfs_analysis	pfs_1mon	5	10	sqrt	40	10	2
routine_and_tumor_markers	future_pfs_analysis	pfs_1mon	6	31	sqrt	40	10	1
routine_and_tumor_markers	future_pfs_analysis	pfs_1mon	7	200	sqrt	50	5	2
routine_and_tumor_markers	future_pfs_analysis	pfs_1mon	8	157	sqrt	50	2	1
routine_and_tumor_markers	future_pfs_analysis	pfs_1mon	9	178	sqrt	50	10	1
routine_and_tumor_markers	future_pfs_analysis	pfs_1mon	10	136	auto	110	5	1
routine_and_tumor_markers	future_pfs_analysis	pfs_1mon	11	157	sqrt	50	2	1
routine_and_tumor_markers	future_pfs_analysis	pfs_1mon	12	136	sqrt	10	5	4
routine_and_tumor_markers	future_pfs_analysis	pfs_1mon	13	10	sqrt	90	10	4
routine_and_tumor_markers	future_pfs_analysis	pfs_1mon	14	115	auto	110	2	2
routine_and_tumor_markers	future_pfs_analysis	pfs_1mon	15	31	sqrt		2	1
routine_and_tumor_markers	future_pfs_analysis	pfs_1mon	16	73	auto	40	10	1
routine_and_tumor_markers	future_pfs_analysis	pfs_1mon	17	10	sqrt	40	10	2
routine_and_tumor_markers	future_pfs_analysis	pfs_1mon	18	31	sqrt		2	1
routine_and_tumor_markers	future_pfs_analysis	pfs_1mon	19	157	sqrt	50	2	1
routine_and_tumor_markers	future_pfs_analysis	pfs_1mon	20	10	sqrt	10	2	2
routine_and_tumor_markers	future_pfs_analysis	pfs_1mon	21	10	sqrt	10	2	2
routine_and_tumor_markers	future_pfs_analysis	pfs_1mon	22	10	sqrt	10	2	2
routine_and_tumor_markers	future_pfs_analysis	pfs_1mon	23	10	auto	40	10	1
routine_and_tumor_markers	future_pfs_analysis	pfs_1mon	24	10	sqrt	10	2	2
routine_and_tumor_markers	future_pfs_analysis	pfs_1mon	25	10	sqrt	40	10	2
routine_and_tumor_markers	future_pfs_analysis	pfs_1mon	26	10	sqrt	40	10	2
routine_and_tumor_markers	future_pfs_analysis	pfs_1mon	27	157	sqrt	50	2	1
routine_and_tumor_markers	future_pfs_analysis	pfs_1mon	28	31	sqrt	30	2	4
routine_and_tumor_markers	future_pfs_analysis	pfs_1mon	29	178	sqrt	70	5	2
routine_and_tumor_markers	future_pfs_analysis	pfs_1mon	30	73	auto	40	2	1
routine_and_tumor_markers	future_pfs_analysis	pfs_1mon	31	52	auto	40	10	1
routine_and_tumor_markers	future_pfs_analysis	pfs_1mon	32	94	auto	50	2	2
routine_and_tumor_markers	future_pfs_analysis	pfs_1mon	33	10	sqrt	10	2	2
routine_and_tumor_markers	future_pfs_analysis	pfs_1mon	34	136	sqrt		10	1
routine_and_tumor_markers	future_pfs_analysis	pfs_1mon	35	136	sqrt	10	5	4
routine_and_tumor_markers	future_pfs_analysis	pfs_1mon	36	10	sqrt	10	2	2
routine_and_tumor_markers	future_pfs_analysis	pfs_1mon	37	31	sqrt		2	1
routine_and_tumor_markers	future_pfs_analysis	pfs_1mon	38	73	auto	40	2	1
routine_and_tumor_markers	future_pfs_analysis	pfs_1mon	39	136	sqrt	10	5	4
routine_and_tumor_markers	future_pfs_analysis	pfs_1mon	40	10	auto	40	10	1
routine_and_tumor_markers	future_pfs_analysis	pfs_1mon	41	73	auto	40	2	1
routine_and_tumor_markers	future_pfs_analysis	pfs_1mon	42	136	sqrt	10	5	4
routine_and_tumor_markers	future_pfs_analysis	pfs_1mon	43	31	sqrt	40	10	1
routine_and_tumor_markers	future_pfs_analysis	pfs_1mon	44	115	auto	110	2	2
routine_and_tumor_markers	future_pfs_analysis	pfs_1mon	45	94	auto	50	2	2
routine_and_tumor_markers	future_pfs_analysis	pfs_1mon	46	10	auto	40	10	1
routine_and_tumor_markers	future_pfs_analysis	pfs_1mon	47	10	sqrt	40	10	2
routine_and_tumor_markers	future_pfs_analysis	pfs_1mon	48	136	auto	110	5	1
routine_and_tumor_markers	future_pfs_analysis	pfs_1mon	49	10	sqrt	90	10	4
routine_and_tumor_markers	future_pfs_analysis	pfs_1mon	50	73	auto	40	2	1
routine_and_tumor_markers	future_pfs_analysis	pfs_1mon	51	31	sqrt	40	10	1
routine_and_tumor_markers	future_pfs_analysis	pfs_1mon	52	136	sqrt		10	1
routine_and_tumor_markers	future_pfs_analysis	pfs_1mon	53	178	sqrt	70	5	2
routine_and_tumor_markers	future_pfs_analysis	pfs_1mon	54	10	sqrt	40	10	2
routine_and_tumor_markers	future_pfs_analysis	pfs_1mon	55	73	auto	40	2	1
routine_and_tumor_markers	future_pfs_analysis	pfs_1mon	56	115	auto	110	2	2
routine_and_tumor_markers	future_pfs_analysis	pfs_1mon	57	10	auto	40	10	1
routine_and_tumor_markers	future_pfs_analysis	pfs_1mon	58	10	sqrt	10	2	2
routine_and_tumor_markers	future_pfs_analysis	pfs_1mon	59	10	auto	40	10	1
routine_and_tumor_markers	future_pfs_analysis	pfs_1mon	60	10	auto	40	10	1
routine_and_tumor_markers	future_pfs_analysis	pfs_1mon	61	31	sqrt		2	1
routine_and_tumor_markers	future_pfs_analysis	pfs_1mon	62	31	sqrt		2	1
routine_and_tumor_markers	future_pfs_analysis	pfs_1mon	63	31	sqrt		2	1
routine_and_tumor_markers	future_pfs_analysis	pfs_1mon	64	10	sqrt	40	10	2
routine_and_tumor_markers	future_pfs_analysis	pfs_1mon	65	10	auto	40	10	1
routine_and_tumor_markers	future_pfs_analysis	pfs_1mon	66	10	sqrt	10	2	2
routine_and_tumor_markers	future_pfs_analysis	pfs_1mon	67	136	sqrt		10	1
routine_and_tumor_markers	future_pfs_analysis	pfs_1mon	68	10	sqrt	40	10	2
routine_and_tumor_markers	future_pfs_analysis	pfs_1mon	69	10	sqrt	10	2	2
routine_and_tumor_markers	future_pfs_analysis	pfs_1mon	70	157	sqrt	50	2	1
routine_and_tumor_markers	future_pfs_analysis	pfs_1mon	71	10	auto	40	10	1
routine_and_tumor_markers	future_pfs_analysis	pfs_1mon	72	94	sqrt	30	2	4
routine_and_tumor_markers	future_pfs_analysis	pfs_1mon	73	52	auto	40	10	1
routine_and_tumor_markers	future_pfs_analysis	pfs_1mon	74	136	sqrt	10	5	4
routine_and_tumor_markers	future_pfs_analysis	pfs_1mon	75	31	sqrt	30	2	4
routine_and_tumor_markers	future_pfs_analysis	pfs_1mon	76	136	sqrt	10	5	4
routine_and_tumor_markers	future_pfs_analysis	pfs_1mon	77	178	sqrt	50	10	1
routine_and_tumor_markers	future_pfs_analysis	pfs_1mon	78	73	auto	40	2	1
routine_and_tumor_markers	future_pfs_analysis	pfs_1mon	79	136	sqrt	10	5	4
routine_and_tumor_markers	future_pfs_analysis	pfs_1mon	80	136	sqrt	10	5	4
routine_and_tumor_markers	future_pfs_analysis	pfs_1mon	81	10	sqrt	40	10	2
routine_and_tumor_markers	future_pfs_analysis	pfs_1mon	82	52	auto	40	10	1
routine_and_tumor_markers	future_pfs_analysis	pfs_1mon	83	157	sqrt	50	2	1
routine_and_tumor_markers	future_pfs_analysis	pfs_1mon	84	157	sqrt	50	2	1
routine_and_tumor_markers	future_pfs_analysis	pfs_1mon	85	31	sqrt	40	10	1
routine_and_tumor_markers	future_pfs_analysis	pfs_1mon	86	10	auto	40	10	1
routine_and_tumor_markers	future_pfs_analysis	pfs_1mon	87	178	sqrt	50	10	1
routine_and_tumor_markers	future_pfs_analysis	pfs_1mon	88	10	sqrt	10	2	2
routine_and_tumor_markers	future_pfs_analysis	pfs_1mon	89	10	sqrt	10	2	2
routine_and_tumor_markers	future_pfs_analysis	pfs_1mon	90	136	sqrt	10	5	4
routine_and_tumor_markers	future_pfs_analysis	pfs_1mon	91	157	sqrt	50	2	1
routine_and_tumor_markers	future_pfs_analysis	pfs_1mon	92	136	sqrt	10	5	4
routine_and_tumor_markers	future_pfs_analysis	pfs_1mon	93	31	sqrt	30	2	4
routine_and_tumor_markers	future_pfs_analysis	pfs_1mon	94	10	auto	40	10	1
routine_and_tumor_markers	future_pfs_analysis	pfs_1mon	95	157	sqrt	50	2	1
routine_and_tumor_markers	future_pfs_analysis	pfs_1mon	96	31	sqrt		2	1
routine_and_tumor_markers	future_pfs_analysis	pfs_1mon	97	136	auto	30	10	2
routine_and_tumor_markers	future_pfs_analysis	pfs_1mon	98	178	sqrt	70	5	2
routine_and_tumor_markers	future_pfs_analysis	pfs_1mon	99	300	sqrt	90	10	1
routine_and_tumor_markers	future_pfs_analysis	pfs_3mon	0	178	sqrt	50	10	1
routine_and_tumor_markers	future_pfs_analysis	pfs_3mon	1	178	sqrt	40	5	4
routine_and_tumor_markers	future_pfs_analysis	pfs_3mon	2	136	sqrt	30	2	1
routine_and_tumor_markers	future_pfs_analysis	pfs_3mon	3	52	auto	10	10	2
routine_and_tumor_markers	future_pfs_analysis	pfs_3mon	4	52	auto	30	10	4
routine_and_tumor_markers	future_pfs_analysis	pfs_3mon	5	73	auto	40	10	1
routine_and_tumor_markers	future_pfs_analysis	pfs_3mon	6	31	sqrt	30	2	4
routine_and_tumor_markers	future_pfs_analysis	pfs_3mon	7	73	auto	40	10	1
routine_and_tumor_markers	future_pfs_analysis	pfs_3mon	8	157	sqrt	50	2	1
routine_and_tumor_markers	future_pfs_analysis	pfs_3mon	9	300	sqrt	90	10	1
routine_and_tumor_markers	future_pfs_analysis	pfs_3mon	10	115	auto	110	2	2
routine_and_tumor_markers	future_pfs_analysis	pfs_3mon	11	73	auto	40	2	1
routine_and_tumor_markers	future_pfs_analysis	pfs_3mon	12	115	auto	110	2	2
routine_and_tumor_markers	future_pfs_analysis	pfs_3mon	13	94	auto	50	2	2
routine_and_tumor_markers	future_pfs_analysis	pfs_3mon	14	115	auto	110	2	2
routine_and_tumor_markers	future_pfs_analysis	pfs_3mon	15	178	sqrt	70	5	2
routine_and_tumor_markers	future_pfs_analysis	pfs_3mon	16	10	sqrt	40	10	2
routine_and_tumor_markers	future_pfs_analysis	pfs_3mon	17	136	auto	30	10	2
routine_and_tumor_markers	future_pfs_analysis	pfs_3mon	18	157	sqrt	50	2	1
routine_and_tumor_markers	future_pfs_analysis	pfs_3mon	19	136	auto	110	5	1
routine_and_tumor_markers	future_pfs_analysis	pfs_3mon	20	115	auto	110	2	2
routine_and_tumor_markers	future_pfs_analysis	pfs_3mon	21	10	sqrt	90	10	4
routine_and_tumor_markers	future_pfs_analysis	pfs_3mon	22	300	auto	80	10	2
routine_and_tumor_markers	future_pfs_analysis	pfs_3mon	23	31	sqrt		2	1
routine_and_tumor_markers	future_pfs_analysis	pfs_3mon	24	94	auto	50	2	2
routine_and_tumor_markers	future_pfs_analysis	pfs_3mon	25	157	sqrt	50	10	2
routine_and_tumor_markers	future_pfs_analysis	pfs_3mon	26	73	auto	40	10	1
routine_and_tumor_markers	future_pfs_analysis	pfs_3mon	27	73	auto	40	2	1
routine_and_tumor_markers	future_pfs_analysis	pfs_3mon	28	10	sqrt	40	10	2
routine_and_tumor_markers	future_pfs_analysis	pfs_3mon	29	300	sqrt	90	10	1
routine_and_tumor_markers	future_pfs_analysis	pfs_3mon	30	157	sqrt	50	2	1
routine_and_tumor_markers	future_pfs_analysis	pfs_3mon	31	157	sqrt	30	2	4
routine_and_tumor_markers	future_pfs_analysis	pfs_3mon	32	136	auto	110	5	1
routine_and_tumor_markers	future_pfs_analysis	pfs_3mon	33	136	auto	110	5	1
routine_and_tumor_markers	future_pfs_analysis	pfs_3mon	34	52	auto	30	10	4
routine_and_tumor_markers	future_pfs_analysis	pfs_3mon	35	52	auto	40	10	1
routine_and_tumor_markers	future_pfs_analysis	pfs_3mon	36	10	sqrt	90	10	4
routine_and_tumor_markers	future_pfs_analysis	pfs_3mon	37	52	auto	30	10	4
routine_and_tumor_markers	future_pfs_analysis	pfs_3mon	38	10	auto	40	10	1
routine_and_tumor_markers	future_pfs_analysis	pfs_3mon	39	136	auto	30	10	2
routine_and_tumor_markers	future_pfs_analysis	pfs_3mon	40	73	auto	40	2	1
routine_and_tumor_markers	future_pfs_analysis	pfs_3mon	41	157	sqrt	30	2	4
routine_and_tumor_markers	future_pfs_analysis	pfs_3mon	42	73	auto	40	10	1
routine_and_tumor_markers	future_pfs_analysis	pfs_3mon	43	157	sqrt	50	2	1
routine_and_tumor_markers	future_pfs_analysis	pfs_3mon	44	10	sqrt	10	2	2
routine_and_tumor_markers	future_pfs_analysis	pfs_3mon	45	136	sqrt	30	2	1
routine_and_tumor_markers	future_pfs_analysis	pfs_3mon	46	52	auto	40	10	1
routine_and_tumor_markers	future_pfs_analysis	pfs_3mon	47	10	sqrt	10	2	2
routine_and_tumor_markers	future_pfs_analysis	pfs_3mon	48	115	auto	110	2	2
routine_and_tumor_markers	future_pfs_analysis	pfs_3mon	49	300	sqrt	90	10	1
routine_and_tumor_markers	future_pfs_analysis	pfs_3mon	50	136	sqrt		10	1
routine_and_tumor_markers	future_pfs_analysis	pfs_3mon	51	10	sqrt	10	2	2
routine_and_tumor_markers	future_pfs_analysis	pfs_3mon	52	136	auto	110	5	1
routine_and_tumor_markers	future_pfs_analysis	pfs_3mon	53	136	sqrt		10	1
routine_and_tumor_markers	future_pfs_analysis	pfs_3mon	54	94	auto	50	2	2
routine_and_tumor_markers	future_pfs_analysis	pfs_3mon	55	31	sqrt	40	10	1
routine_and_tumor_markers	future_pfs_analysis	pfs_3mon	56	31	sqrt		2	1
routine_and_tumor_markers	future_pfs_analysis	pfs_3mon	57	300	sqrt	90	5	4
routine_and_tumor_markers	future_pfs_analysis	pfs_3mon	58	10	sqrt	10	2	2
routine_and_tumor_markers	future_pfs_analysis	pfs_3mon	59	10	sqrt	90	10	4
routine_and_tumor_markers	future_pfs_analysis	pfs_3mon	60	157	auto	90	10	4
routine_and_tumor_markers	future_pfs_analysis	pfs_3mon	61	157	sqrt	50	2	1
routine_and_tumor_markers	future_pfs_analysis	pfs_3mon	62	136	sqrt	30	2	1
routine_and_tumor_markers	future_pfs_analysis	pfs_3mon	63	52	auto	40	10	1
routine_and_tumor_markers	future_pfs_analysis	pfs_3mon	64	136	auto	40	10	4
routine_and_tumor_markers	future_pfs_analysis	pfs_3mon	65	200	sqrt	50	5	2
routine_and_tumor_markers	future_pfs_analysis	pfs_3mon	66	10	sqrt	90	10	4
routine_and_tumor_markers	future_pfs_analysis	pfs_3mon	67	10	sqrt	10	2	2
routine_and_tumor_markers	future_pfs_analysis	pfs_3mon	68	94	sqrt		10	2
routine_and_tumor_markers	future_pfs_analysis	pfs_3mon	69	136	sqrt		10	1
routine_and_tumor_markers	future_pfs_analysis	pfs_3mon	70	10	sqrt	10	2	2
routine_and_tumor_markers	future_pfs_analysis	pfs_3mon	71	300	auto	80	10	2
routine_and_tumor_markers	future_pfs_analysis	pfs_3mon	72	115	auto	110	2	2
routine_and_tumor_markers	future_pfs_analysis	pfs_3mon	73	157	sqrt	50	10	2
routine_and_tumor_markers	future_pfs_analysis	pfs_3mon	74	10	sqrt	40	10	2
routine_and_tumor_markers	future_pfs_analysis	pfs_3mon	75	73	auto	40	2	1
routine_and_tumor_markers	future_pfs_analysis	pfs_3mon	76	52	auto	40	10	1
routine_and_tumor_markers	future_pfs_analysis	pfs_3mon	77	10	sqrt	40	10	2
routine_and_tumor_markers	future_pfs_analysis	pfs_3mon	78	300	auto	80	10	2
routine_and_tumor_markers	future_pfs_analysis	pfs_3mon	79	10	auto	40	10	1
routine_and_tumor_markers	future_pfs_analysis	pfs_3mon	80	10	sqrt	10	2	2
routine_and_tumor_markers	future_pfs_analysis	pfs_3mon	81	10	sqrt	90	10	4
routine_and_tumor_markers	future_pfs_analysis	pfs_3mon	82	157	auto	90	10	4
routine_and_tumor_markers	future_pfs_analysis	pfs_3mon	83	52	auto	40	10	1
routine_and_tumor_markers	future_pfs_analysis	pfs_3mon	84	73	auto	40	2	1
routine_and_tumor_markers	future_pfs_analysis	pfs_3mon	85	10	sqrt	90	10	4
routine_and_tumor_markers	future_pfs_analysis	pfs_3mon	86	136	auto	110	5	1
routine_and_tumor_markers	future_pfs_analysis	pfs_3mon	87	157	auto	90	10	4
routine_and_tumor_markers	future_pfs_analysis	pfs_3mon	88	10	auto	40	10	1
routine_and_tumor_markers	future_pfs_analysis	pfs_3mon	89	300	auto	80	10	2
routine_and_tumor_markers	future_pfs_analysis	pfs_3mon	90	10	sqrt	90	10	4
routine_and_tumor_markers	future_pfs_analysis	pfs_3mon	91	157	sqrt	50	2	1
routine_and_tumor_markers	future_pfs_analysis	pfs_3mon	92	10	sqrt	40	10	2
routine_and_tumor_markers	future_pfs_analysis	pfs_3mon	93	52	auto	40	10	1
routine_and_tumor_markers	future_pfs_analysis	pfs_3mon	94	115	auto	110	2	2
routine_and_tumor_markers	future_pfs_analysis	pfs_3mon	95	115	auto	110	2	2
routine_and_tumor_markers	future_pfs_analysis	pfs_3mon	96	300	auto	80	10	2
routine_and_tumor_markers	future_pfs_analysis	pfs_3mon	97	73	auto	40	10	1
routine_and_tumor_markers	future_pfs_analysis	pfs_3mon	98	178	sqrt	70	5	2
routine_and_tumor_markers	future_pfs_analysis	pfs_3mon	99	10	auto	40	10	1
routine_and_tumor_markers	future_pfs_analysis	pfs_6mon	0	178	sqrt	50	10	1
routine_and_tumor_markers	future_pfs_analysis	pfs_6mon	1	10	auto	40	10	1
routine_and_tumor_markers	future_pfs_analysis	pfs_6mon	2	300	auto	80	10	2
routine_and_tumor_markers	future_pfs_analysis	pfs_6mon	3	157	sqrt	50	2	1
routine_and_tumor_markers	future_pfs_analysis	pfs_6mon	4	300	sqrt	90	5	4
routine_and_tumor_markers	future_pfs_analysis	pfs_6mon	5	73	auto	40	2	1
routine_and_tumor_markers	future_pfs_analysis	pfs_6mon	6	136	auto	30	10	2
routine_and_tumor_markers	future_pfs_analysis	pfs_6mon	7	136	auto	40	10	4
routine_and_tumor_markers	future_pfs_analysis	pfs_6mon	8	52	auto	30	10	4
routine_and_tumor_markers	future_pfs_analysis	pfs_6mon	9	10	sqrt	90	10	4
routine_and_tumor_markers	future_pfs_analysis	pfs_6mon	10	200	sqrt	50	5	2
routine_and_tumor_markers	future_pfs_analysis	pfs_6mon	11	178	sqrt	70	5	2
routine_and_tumor_markers	future_pfs_analysis	pfs_6mon	12	300	sqrt	90	5	4
routine_and_tumor_markers	future_pfs_analysis	pfs_6mon	13	178	sqrt	70	5	2
routine_and_tumor_markers	future_pfs_analysis	pfs_6mon	14	157	sqrt	30	2	4
routine_and_tumor_markers	future_pfs_analysis	pfs_6mon	15	94	auto	50	2	2
routine_and_tumor_markers	future_pfs_analysis	pfs_6mon	16	10	sqrt	40	10	2
routine_and_tumor_markers	future_pfs_analysis	pfs_6mon	17	94	sqrt	70	10	4
routine_and_tumor_markers	future_pfs_analysis	pfs_6mon	18	94	auto	50	2	2
routine_and_tumor_markers	future_pfs_analysis	pfs_6mon	19	157	sqrt	50	2	1
routine_and_tumor_markers	future_pfs_analysis	pfs_6mon	20	300	sqrt	90	5	4
routine_and_tumor_markers	future_pfs_analysis	pfs_6mon	21	10	sqrt	90	10	4
routine_and_tumor_markers	future_pfs_analysis	pfs_6mon	22	300	sqrt	90	10	1
routine_and_tumor_markers	future_pfs_analysis	pfs_6mon	23	73	auto	40	2	1
routine_and_tumor_markers	future_pfs_analysis	pfs_6mon	24	10	sqrt	40	10	2
routine_and_tumor_markers	future_pfs_analysis	pfs_6mon	25	52	auto	30	10	4
routine_and_tumor_markers	future_pfs_analysis	pfs_6mon	26	157	sqrt	50	10	2
routine_and_tumor_markers	future_pfs_analysis	pfs_6mon	27	157	sqrt	50	10	2
routine_and_tumor_markers	future_pfs_analysis	pfs_6mon	28	200	auto	10	2	1
routine_and_tumor_markers	future_pfs_analysis	pfs_6mon	29	300	sqrt	90	5	4
routine_and_tumor_markers	future_pfs_analysis	pfs_6mon	30	52	auto	30	10	4
routine_and_tumor_markers	future_pfs_analysis	pfs_6mon	31	31	sqrt	30	2	4
routine_and_tumor_markers	future_pfs_analysis	pfs_6mon	32	178	sqrt	70	5	2
routine_and_tumor_markers	future_pfs_analysis	pfs_6mon	33	157	sqrt	50	2	1
routine_and_tumor_markers	future_pfs_analysis	pfs_6mon	34	73	auto	40	2	1
routine_and_tumor_markers	future_pfs_analysis	pfs_6mon	35	10	sqrt	90	10	4
routine_and_tumor_markers	future_pfs_analysis	pfs_6mon	36	10	sqrt	10	2	2
routine_and_tumor_markers	future_pfs_analysis	pfs_6mon	37	136	auto	110	5	1
routine_and_tumor_markers	future_pfs_analysis	pfs_6mon	38	300	sqrt	90	5	4
routine_and_tumor_markers	future_pfs_analysis	pfs_6mon	39	178	sqrt	50	10	1
routine_and_tumor_markers	future_pfs_analysis	pfs_6mon	40	300	sqrt	90	5	4
routine_and_tumor_markers	future_pfs_analysis	pfs_6mon	41	136	sqrt		10	1
routine_and_tumor_markers	future_pfs_analysis	pfs_6mon	42	136	auto	110	5	1
routine_and_tumor_markers	future_pfs_analysis	pfs_6mon	43	136	sqrt	30	2	1
routine_and_tumor_markers	future_pfs_analysis	pfs_6mon	44	136	auto	40	10	4
routine_and_tumor_markers	future_pfs_analysis	pfs_6mon	45	157	auto	90	10	4
routine_and_tumor_markers	future_pfs_analysis	pfs_6mon	46	200	sqrt	50	5	2
routine_and_tumor_markers	future_pfs_analysis	pfs_6mon	47	157	sqrt	50	2	1
routine_and_tumor_markers	future_pfs_analysis	pfs_6mon	48	136	auto	110	5	1
routine_and_tumor_markers	future_pfs_analysis	pfs_6mon	49	10	sqrt	90	10	4
routine_and_tumor_markers	future_pfs_analysis	pfs_6mon	50	31	sqrt	40	10	1
routine_and_tumor_markers	future_pfs_analysis	pfs_6mon	51	178	sqrt	50	10	1
routine_and_tumor_markers	future_pfs_analysis	pfs_6mon	52	94	sqrt	70	10	4
routine_and_tumor_markers	future_pfs_analysis	pfs_6mon	53	178	sqrt	70	5	2
routine_and_tumor_markers	future_pfs_analysis	pfs_6mon	54	178	sqrt	40	5	4
routine_and_tumor_markers	future_pfs_analysis	pfs_6mon	55	10	sqrt	40	10	2
routine_and_tumor_markers	future_pfs_analysis	pfs_6mon	56	178	sqrt	70	5	2
routine_and_tumor_markers	future_pfs_analysis	pfs_6mon	57	300	sqrt	90	10	1
routine_and_tumor_markers	future_pfs_analysis	pfs_6mon	58	136	sqrt	30	2	1
routine_and_tumor_markers	future_pfs_analysis	pfs_6mon	59	52	auto	40	10	1
routine_and_tumor_markers	future_pfs_analysis	pfs_6mon	60	73	auto	40	2	1
routine_and_tumor_markers	future_pfs_analysis	pfs_6mon	61	10	sqrt	90	10	4
routine_and_tumor_markers	future_pfs_analysis	pfs_6mon	62	10	sqrt	90	10	4
routine_and_tumor_markers	future_pfs_analysis	pfs_6mon	63	136	auto	30	10	2
routine_and_tumor_markers	future_pfs_analysis	pfs_6mon	64	10	sqrt	40	10	2
routine_and_tumor_markers	future_pfs_analysis	pfs_6mon	65	52	auto	10	10	2
routine_and_tumor_markers	future_pfs_analysis	pfs_6mon	66	10	auto	40	10	1
routine_and_tumor_markers	future_pfs_analysis	pfs_6mon	67	157	sqrt	50	10	2
routine_and_tumor_markers	future_pfs_analysis	pfs_6mon	68	94	auto	50	2	2
routine_and_tumor_markers	future_pfs_analysis	pfs_6mon	69	178	sqrt	70	5	2
routine_and_tumor_markers	future_pfs_analysis	pfs_6mon	70	300	sqrt	90	5	4
routine_and_tumor_markers	future_pfs_analysis	pfs_6mon	71	31	sqrt	40	10	1
routine_and_tumor_markers	future_pfs_analysis	pfs_6mon	72	31	sqrt	40	10	1
routine_and_tumor_markers	future_pfs_analysis	pfs_6mon	73	52	auto	40	10	1
routine_and_tumor_markers	future_pfs_analysis	pfs_6mon	74	300	sqrt	90	10	1
routine_and_tumor_markers	future_pfs_analysis	pfs_6mon	75	94	sqrt		10	2
routine_and_tumor_markers	future_pfs_analysis	pfs_6mon	76	178	sqrt	70	5	2
routine_and_tumor_markers	future_pfs_analysis	pfs_6mon	77	52	auto	30	10	4
routine_and_tumor_markers	future_pfs_analysis	pfs_6mon	78	31	sqrt	40	10	1
routine_and_tumor_markers	future_pfs_analysis	pfs_6mon	79	10	sqrt	10	2	2
routine_and_tumor_markers	future_pfs_analysis	pfs_6mon	80	52	auto	40	10	1
routine_and_tumor_markers	future_pfs_analysis	pfs_6mon	81	94	auto	50	2	2
routine_and_tumor_markers	future_pfs_analysis	pfs_6mon	82	300	sqrt	90	10	1
routine_and_tumor_markers	future_pfs_analysis	pfs_6mon	83	136	auto	30	10	2
routine_and_tumor_markers	future_pfs_analysis	pfs_6mon	84	157	sqrt	50	10	2
routine_and_tumor_markers	future_pfs_analysis	pfs_6mon	85	157	sqrt	50	2	1
routine_and_tumor_markers	future_pfs_analysis	pfs_6mon	86	136	sqrt	30	2	1
routine_and_tumor_markers	future_pfs_analysis	pfs_6mon	87	10	sqrt	90	10	4
routine_and_tumor_markers	future_pfs_analysis	pfs_6mon	88	300	auto	80	10	2
routine_and_tumor_markers	future_pfs_analysis	pfs_6mon	89	300	sqrt	90	5	4
routine_and_tumor_markers	future_pfs_analysis	pfs_6mon	90	73	auto	40	10	1
routine_and_tumor_markers	future_pfs_analysis	pfs_6mon	91	200	auto	10	2	1
routine_and_tumor_markers	future_pfs_analysis	pfs_6mon	92	10	sqrt	40	10	2
routine_and_tumor_markers	future_pfs_analysis	pfs_6mon	93	10	sqrt	90	10	4
routine_and_tumor_markers	future_pfs_analysis	pfs_6mon	94	52	auto	10	10	2
routine_and_tumor_markers	future_pfs_analysis	pfs_6mon	95	200	sqrt	50	5	2
routine_and_tumor_markers	future_pfs_analysis	pfs_6mon	96	94	sqrt		10	2
routine_and_tumor_markers	future_pfs_analysis	pfs_6mon	97	178	sqrt	40	5	4
routine_and_tumor_markers	future_pfs_analysis	pfs_6mon	98	157	sqrt	50	2	1
routine_and_tumor_markers	future_pfs_analysis	pfs_6mon	99	31	sqrt	40	10	1
routine_and_tumor_markers	future_pfs_analysis	pfs_9mon	0	94	auto	50	2	2
routine_and_tumor_markers	future_pfs_analysis	pfs_9mon	1	10	sqrt	90	10	4
routine_and_tumor_markers	future_pfs_analysis	pfs_9mon	2	157	sqrt	50	10	2
routine_and_tumor_markers	future_pfs_analysis	pfs_9mon	3	200	sqrt	50	5	2
routine_and_tumor_markers	future_pfs_analysis	pfs_9mon	4	136	sqrt	30	2	1
routine_and_tumor_markers	future_pfs_analysis	pfs_9mon	5	52	auto	10	10	2
routine_and_tumor_markers	future_pfs_analysis	pfs_9mon	6	31	sqrt		2	1
routine_and_tumor_markers	future_pfs_analysis	pfs_9mon	7	10	auto	40	10	1
routine_and_tumor_markers	future_pfs_analysis	pfs_9mon	8	136	sqrt	30	2	1
routine_and_tumor_markers	future_pfs_analysis	pfs_9mon	9	73	auto	40	2	1
routine_and_tumor_markers	future_pfs_analysis	pfs_9mon	10	10	sqrt	40	10	2
routine_and_tumor_markers	future_pfs_analysis	pfs_9mon	11	52	auto	10	10	2
routine_and_tumor_markers	future_pfs_analysis	pfs_9mon	12	31	sqrt	40	10	1
routine_and_tumor_markers	future_pfs_analysis	pfs_9mon	13	157	sqrt	50	2	1
routine_and_tumor_markers	future_pfs_analysis	pfs_9mon	14	300	auto	80	10	2
routine_and_tumor_markers	future_pfs_analysis	pfs_9mon	15	52	auto	30	10	4
routine_and_tumor_markers	future_pfs_analysis	pfs_9mon	16	10	sqrt	40	10	2
routine_and_tumor_markers	future_pfs_analysis	pfs_9mon	17	157	sqrt	30	2	4
routine_and_tumor_markers	future_pfs_analysis	pfs_9mon	18	10	sqrt	40	10	2
routine_and_tumor_markers	future_pfs_analysis	pfs_9mon	19	200	auto	10	2	1
routine_and_tumor_markers	future_pfs_analysis	pfs_9mon	20	10	sqrt	90	10	4
routine_and_tumor_markers	future_pfs_analysis	pfs_9mon	21	10	sqrt	40	10	2
routine_and_tumor_markers	future_pfs_analysis	pfs_9mon	22	136	sqrt		10	1
routine_and_tumor_markers	future_pfs_analysis	pfs_9mon	23	300	auto	80	10	2
routine_and_tumor_markers	future_pfs_analysis	pfs_9mon	24	115	auto	110	2	2
routine_and_tumor_markers	future_pfs_analysis	pfs_9mon	25	300	auto	80	10	2
routine_and_tumor_markers	future_pfs_analysis	pfs_9mon	26	94	sqrt		10	2
routine_and_tumor_markers	future_pfs_analysis	pfs_9mon	27	94	sqrt		10	2
routine_and_tumor_markers	future_pfs_analysis	pfs_9mon	28	178	sqrt	40	5	4
routine_and_tumor_markers	future_pfs_analysis	pfs_9mon	29	94	sqrt		10	2
routine_and_tumor_markers	future_pfs_analysis	pfs_9mon	30	300	auto	80	10	2
routine_and_tumor_markers	future_pfs_analysis	pfs_9mon	31	31	sqrt	30	2	4
routine_and_tumor_markers	future_pfs_analysis	pfs_9mon	32	178	sqrt	70	5	2
routine_and_tumor_markers	future_pfs_analysis	pfs_9mon	33	10	sqrt	10	2	2
routine_and_tumor_markers	future_pfs_analysis	pfs_9mon	34	10	sqrt	40	10	2
routine_and_tumor_markers	future_pfs_analysis	pfs_9mon	35	300	sqrt	90	5	4
routine_and_tumor_markers	future_pfs_analysis	pfs_9mon	36	94	sqrt	30	2	4
routine_and_tumor_markers	future_pfs_analysis	pfs_9mon	37	178	sqrt	40	5	4
routine_and_tumor_markers	future_pfs_analysis	pfs_9mon	38	200	auto	10	2	1
routine_and_tumor_markers	future_pfs_analysis	pfs_9mon	39	73	auto	40	10	1
routine_and_tumor_markers	future_pfs_analysis	pfs_9mon	40	300	sqrt	90	5	4
routine_and_tumor_markers	future_pfs_analysis	pfs_9mon	41	31	sqrt		2	1
routine_and_tumor_markers	future_pfs_analysis	pfs_9mon	42	31	sqrt	40	10	1
routine_and_tumor_markers	future_pfs_analysis	pfs_9mon	43	300	auto	80	10	2
routine_and_tumor_markers	future_pfs_analysis	pfs_9mon	44	200	sqrt	50	5	2
routine_and_tumor_markers	future_pfs_analysis	pfs_9mon	45	94	auto	50	2	2
routine_and_tumor_markers	future_pfs_analysis	pfs_9mon	46	31	sqrt	30	2	4
routine_and_tumor_markers	future_pfs_analysis	pfs_9mon	47	136	auto	30	10	2
routine_and_tumor_markers	future_pfs_analysis	pfs_9mon	48	31	sqrt	30	2	4
routine_and_tumor_markers	future_pfs_analysis	pfs_9mon	49	10	sqrt	90	10	4
routine_and_tumor_markers	future_pfs_analysis	pfs_9mon	50	10	auto	40	10	1
routine_and_tumor_markers	future_pfs_analysis	pfs_9mon	51	31	sqrt	30	2	4
routine_and_tumor_markers	future_pfs_analysis	pfs_9mon	52	73	auto	40	2	1
routine_and_tumor_markers	future_pfs_analysis	pfs_9mon	53	52	auto	10	10	2
routine_and_tumor_markers	future_pfs_analysis	pfs_9mon	54	10	auto	40	10	1
routine_and_tumor_markers	future_pfs_analysis	pfs_9mon	55	94	sqrt	70	10	4
routine_and_tumor_markers	future_pfs_analysis	pfs_9mon	56	52	auto	30	10	4
routine_and_tumor_markers	future_pfs_analysis	pfs_9mon	57	73	auto	40	2	1
routine_and_tumor_markers	future_pfs_analysis	pfs_9mon	58	200	auto	10	2	1
routine_and_tumor_markers	future_pfs_analysis	pfs_9mon	59	300	sqrt	90	5	4
routine_and_tumor_markers	future_pfs_analysis	pfs_9mon	60	178	sqrt	70	5	2
routine_and_tumor_markers	future_pfs_analysis	pfs_9mon	61	31	sqrt	30	2	4
routine_and_tumor_markers	future_pfs_analysis	pfs_9mon	62	300	auto	80	10	2
routine_and_tumor_markers	future_pfs_analysis	pfs_9mon	63	300	auto	80	10	2
routine_and_tumor_markers	future_pfs_analysis	pfs_9mon	64	136	auto	110	5	1
routine_and_tumor_markers	future_pfs_analysis	pfs_9mon	65	10	sqrt	90	10	4
routine_and_tumor_markers	future_pfs_analysis	pfs_9mon	66	52	auto	40	10	1
routine_and_tumor_markers	future_pfs_analysis	pfs_9mon	67	31	sqrt		2	1
routine_and_tumor_markers	future_pfs_analysis	pfs_9mon	68	136	sqrt		10	1
routine_and_tumor_markers	future_pfs_analysis	pfs_9mon	69	178	sqrt	70	5	2
routine_and_tumor_markers	future_pfs_analysis	pfs_9mon	70	300	sqrt	90	5	4
routine_and_tumor_markers	future_pfs_analysis	pfs_9mon	71	200	auto	10	2	1
routine_and_tumor_markers	future_pfs_analysis	pfs_9mon	72	94	auto	50	2	2
routine_and_tumor_markers	future_pfs_analysis	pfs_9mon	73	52	auto	30	10	4
routine_and_tumor_markers	future_pfs_analysis	pfs_9mon	74	52	auto	30	10	4
routine_and_tumor_markers	future_pfs_analysis	pfs_9mon	75	52	auto	30	10	4
routine_and_tumor_markers	future_pfs_analysis	pfs_9mon	76	52	auto	30	10	4
routine_and_tumor_markers	future_pfs_analysis	pfs_9mon	77	10	sqrt	90	10	4
routine_and_tumor_markers	future_pfs_analysis	pfs_9mon	78	157	sqrt	30	2	4
routine_and_tumor_markers	future_pfs_analysis	pfs_9mon	79	31	sqrt	30	2	4
routine_and_tumor_markers	future_pfs_analysis	pfs_9mon	80	157	sqrt	50	2	1
routine_and_tumor_markers	future_pfs_analysis	pfs_9mon	81	10	sqrt	90	10	4
routine_and_tumor_markers	future_pfs_analysis	pfs_9mon	82	10	sqrt	10	2	2
routine_and_tumor_markers	future_pfs_analysis	pfs_9mon	83	300	auto	80	10	2
routine_and_tumor_markers	future_pfs_analysis	pfs_9mon	84	52	auto	30	10	4
routine_and_tumor_markers	future_pfs_analysis	pfs_9mon	85	52	auto	30	10	4
routine_and_tumor_markers	future_pfs_analysis	pfs_9mon	86	200	sqrt	50	5	2
routine_and_tumor_markers	future_pfs_analysis	pfs_9mon	87	157	sqrt	30	2	4
routine_and_tumor_markers	future_pfs_analysis	pfs_9mon	88	31	sqrt	40	10	1
routine_and_tumor_markers	future_pfs_analysis	pfs_9mon	89	200	sqrt	50	5	2
routine_and_tumor_markers	future_pfs_analysis	pfs_9mon	90	94	sqrt		10	2
routine_and_tumor_markers	future_pfs_analysis	pfs_9mon	91	31	sqrt	40	10	1
routine_and_tumor_markers	future_pfs_analysis	pfs_9mon	92	136	auto	30	10	2
routine_and_tumor_markers	future_pfs_analysis	pfs_9mon	93	31	sqrt	40	10	1
routine_and_tumor_markers	future_pfs_analysis	pfs_9mon	94	115	sqrt	110	2	4
routine_and_tumor_markers	future_pfs_analysis	pfs_9mon	95	31	sqrt	30	2	4
routine_and_tumor_markers	future_pfs_analysis	pfs_9mon	96	10	sqrt	90	10	4
routine_and_tumor_markers	future_pfs_analysis	pfs_9mon	97	10	sqrt	10	2	2
routine_and_tumor_markers	future_pfs_analysis	pfs_9mon	98	300	auto	80	10	2
routine_and_tumor_markers	future_pfs_analysis	pfs_9mon	99	10	sqrt	90	10	4
routine_markers	current_progression_analysis	is_progression	0	300	sqrt	90	5	4
routine_markers	current_progression_analysis	is_progression	1	136	sqrt	10	5	4
routine_markers	current_progression_analysis	is_progression	2	10	sqrt	40	10	2
routine_markers	current_progression_analysis	is_progression	3	300	sqrt	90	5	4
routine_markers	current_progression_analysis	is_progression	4	136	sqrt	10	5	4
routine_markers	current_progression_analysis	is_progression	5	136	auto		5	4
routine_markers	current_progression_analysis	is_progression	6	200	auto	10	2	1
routine_markers	current_progression_analysis	is_progression	7	31	sqrt	30	2	4
routine_markers	current_progression_analysis	is_progression	8	136	auto		5	4
routine_markers	current_progression_analysis	is_progression	9	157	sqrt	50	2	1
routine_markers	current_progression_analysis	is_progression	10	94	sqrt	30	2	4
routine_markers	current_progression_analysis	is_progression	11	31	sqrt	40	10	1
routine_markers	current_progression_analysis	is_progression	12	136	sqrt		10	1
routine_markers	current_progression_analysis	is_progression	13	115	sqrt	110	2	4
routine_markers	current_progression_analysis	is_progression	14	136	sqrt	30	2	1
routine_markers	current_progression_analysis	is_progression	15	200	auto	10	2	1
routine_markers	current_progression_analysis	is_progression	16	52	auto	30	10	4
routine_markers	current_progression_analysis	is_progression	17	300	sqrt	90	5	4
routine_markers	current_progression_analysis	is_progression	18	115	sqrt	110	2	4
routine_markers	current_progression_analysis	is_progression	19	31	sqrt	30	2	4
routine_markers	current_progression_analysis	is_progression	20	94	sqrt	30	2	4
routine_markers	current_progression_analysis	is_progression	21	136	auto	40	10	4
routine_markers	current_progression_analysis	is_progression	22	300	sqrt	90	5	4
routine_markers	current_progression_analysis	is_progression	23	136	sqrt	10	5	4
routine_markers	current_progression_analysis	is_progression	24	157	sqrt	50	2	1
routine_markers	current_progression_analysis	is_progression	25	10	sqrt	90	10	4
routine_markers	current_progression_analysis	is_progression	26	136	sqrt	10	5	4
routine_markers	current_progression_analysis	is_progression	27	157	sqrt	50	2	1
routine_markers	current_progression_analysis	is_progression	28	94	sqrt	70	10	4
routine_markers	current_progression_analysis	is_progression	29	94	sqrt	30	2	4
routine_markers	current_progression_analysis	is_progression	30	10	auto	40	10	1
routine_markers	current_progression_analysis	is_progression	31	157	auto	90	10	4
routine_markers	current_progression_analysis	is_progression	32	178	sqrt	40	5	4
routine_markers	current_progression_analysis	is_progression	33	52	auto	30	10	4
routine_markers	current_progression_analysis	is_progression	34	300	sqrt	90	5	4
routine_markers	current_progression_analysis	is_progression	35	136	sqrt	10	5	4
routine_markers	current_progression_analysis	is_progression	36	157	auto	90	10	4
routine_markers	current_progression_analysis	is_progression	37	136	auto	40	10	4
routine_markers	current_progression_analysis	is_progression	38	94	sqrt	30	2	4
routine_markers	current_progression_analysis	is_progression	39	200	auto	10	2	1
routine_markers	current_progression_analysis	is_progression	40	136	sqrt	10	5	4
routine_markers	current_progression_analysis	is_progression	41	94	sqrt	30	2	4
routine_markers	current_progression_analysis	is_progression	42	200	auto	10	2	1
routine_markers	current_progression_analysis	is_progression	43	52	auto	10	10	2
routine_markers	current_progression_analysis	is_progression	44	52	auto	30	10	4
routine_markers	current_progression_analysis	is_progression	45	157	auto	90	10	4
routine_markers	current_progression_analysis	is_progression	46	157	sqrt	30	2	4
routine_markers	current_progression_analysis	is_progression	47	94	sqrt	30	2	4
routine_markers	current_progression_analysis	is_progression	48	136	auto	40	10	4
routine_markers	current_progression_analysis	is_progression	49	178	sqrt	40	5	4
routine_markers	current_progression_analysis	is_progression	50	115	sqrt	110	2	4
routine_markers	current_progression_analysis	is_progression	51	94	auto	50	2	2
routine_markers	current_progression_analysis	is_progression	52	94	sqrt	70	10	4
routine_markers	current_progression_analysis	is_progression	53	200	auto	10	2	1
routine_markers	current_progression_analysis	is_progression	54	10	sqrt	10	2	2
routine_markers	current_progression_analysis	is_progression	55	115	sqrt	110	2	4
routine_markers	current_progression_analysis	is_progression	56	157	sqrt	50	10	2
routine_markers	current_progression_analysis	is_progression	57	136	sqrt	10	5	4
routine_markers	current_progression_analysis	is_progression	58	31	sqrt	30	2	4
routine_markers	current_progression_analysis	is_progression	59	94	sqrt	30	2	4
routine_markers	current_progression_analysis	is_progression	60	94	sqrt	70	10	4
routine_markers	current_progression_analysis	is_progression	61	31	sqrt	30	2	4
routine_markers	current_progression_analysis	is_progression	62	136	auto	40	10	4
routine_markers	current_progression_analysis	is_progression	63	157	auto	90	10	4
routine_markers	current_progression_analysis	is_progression	64	136	sqrt	10	5	4
routine_markers	current_progression_analysis	is_progression	65	178	sqrt	50	10	1
routine_markers	current_progression_analysis	is_progression	66	157	auto	90	10	4
routine_markers	current_progression_analysis	is_progression	67	10	sqrt	90	10	4
routine_markers	current_progression_analysis	is_progression	68	300	sqrt	90	5	4
routine_markers	current_progression_analysis	is_progression	69	300	sqrt	90	5	4
routine_markers	current_progression_analysis	is_progression	70	157	auto	90	10	4
routine_markers	current_progression_analysis	is_progression	71	157	sqrt	50	10	2
routine_markers	current_progression_analysis	is_progression	72	300	sqrt	90	5	4
routine_markers	current_progression_analysis	is_progression	73	200	sqrt	50	5	2
routine_markers	current_progression_analysis	is_progression	74	136	auto	30	10	2
routine_markers	current_progression_analysis	is_progression	75	136	auto		5	4
routine_markers	current_progression_analysis	is_progression	76	94	sqrt	70	10	4
routine_markers	current_progression_analysis	is_progression	77	115	sqrt	110	2	4
routine_markers	current_progression_analysis	is_progression	78	136	sqrt	10	5	4
routine_markers	current_progression_analysis	is_progression	79	136	auto		5	4
routine_markers	current_progression_analysis	is_progression	80	136	auto	30	10	2
routine_markers	current_progression_analysis	is_progression	81	200	auto	10	2	1
routine_markers	current_progression_analysis	is_progression	82	73	auto	40	10	1
routine_markers	current_progression_analysis	is_progression	83	157	auto	90	10	4
routine_markers	current_progression_analysis	is_progression	84	136	sqrt	10	5	4
routine_markers	current_progression_analysis	is_progression	85	31	sqrt	30	2	4
routine_markers	current_progression_analysis	is_progression	86	157	sqrt	30	2	4
routine_markers	current_progression_analysis	is_progression	87	136	auto		5	4
routine_markers	current_progression_analysis	is_progression	88	94	sqrt		10	2
routine_markers	current_progression_analysis	is_progression	89	157	sqrt	30	2	4
routine_markers	current_progression_analysis	is_progression	90	31	sqrt	30	2	4
routine_markers	current_progression_analysis	is_progression	91	136	auto		5	4
routine_markers	current_progression_analysis	is_progression	92	52	auto	10	10	2
routine_markers	current_progression_analysis	is_progression	93	115	auto	110	2	2
routine_markers	current_progression_analysis	is_progression	94	52	auto	10	10	2
routine_markers	current_progression_analysis	is_progression	95	200	auto	10	2	1
routine_markers	current_progression_analysis	is_progression	96	52	auto	30	10	4
routine_markers	current_progression_analysis	is_progression	97	52	auto	30	10	4
routine_markers	current_progression_analysis	is_progression	98	178	sqrt	70	5	2
routine_markers	current_progression_analysis	is_progression	99	31	sqrt	30	2	4
routine_markers	future_pfs_analysis	pfs_12mon	0	73	auto	40	2	1
routine_markers	future_pfs_analysis	pfs_12mon	1	300	sqrt	90	5	4
routine_markers	future_pfs_analysis	pfs_12mon	2	52	auto	10	10	2
routine_markers	future_pfs_analysis	pfs_12mon	3	94	sqrt	30	2	4
routine_markers	future_pfs_analysis	pfs_12mon	4	94	sqrt	70	10	4
routine_markers	future_pfs_analysis	pfs_12mon	5	200	auto	10	2	1
routine_markers	future_pfs_analysis	pfs_12mon	6	136	auto	40	10	4
routine_markers	future_pfs_analysis	pfs_12mon	7	136	sqrt	30	2	1
routine_markers	future_pfs_analysis	pfs_12mon	8	300	auto	80	10	2
routine_markers	future_pfs_analysis	pfs_12mon	9	94	auto	50	2	2
routine_markers	future_pfs_analysis	pfs_12mon	10	52	auto	40	10	1
routine_markers	future_pfs_analysis	pfs_12mon	11	115	auto	110	2	2
routine_markers	future_pfs_analysis	pfs_12mon	12	94	sqrt		10	2
routine_markers	future_pfs_analysis	pfs_12mon	13	200	sqrt	50	5	2
routine_markers	future_pfs_analysis	pfs_12mon	14	136	sqrt	30	2	1
routine_markers	future_pfs_analysis	pfs_12mon	15	52	auto	30	10	4
routine_markers	future_pfs_analysis	pfs_12mon	16	10	sqrt	90	10	4
routine_markers	future_pfs_analysis	pfs_12mon	17	73	auto	40	2	1
routine_markers	future_pfs_analysis	pfs_12mon	18	200	sqrt	50	5	2
routine_markers	future_pfs_analysis	pfs_12mon	19	178	sqrt	70	5	2
routine_markers	future_pfs_analysis	pfs_12mon	20	136	auto	30	10	2
routine_markers	future_pfs_analysis	pfs_12mon	21	31	sqrt		2	1
routine_markers	future_pfs_analysis	pfs_12mon	22	200	sqrt	50	5	2
routine_markers	future_pfs_analysis	pfs_12mon	23	136	auto	40	10	4
routine_markers	future_pfs_analysis	pfs_12mon	24	136	sqrt		10	1
routine_markers	future_pfs_analysis	pfs_12mon	25	52	auto	30	10	4
routine_markers	future_pfs_analysis	pfs_12mon	26	136	sqrt		10	1
routine_markers	future_pfs_analysis	pfs_12mon	27	31	sqrt	40	10	1
routine_markers	future_pfs_analysis	pfs_12mon	28	10	sqrt	90	10	4
routine_markers	future_pfs_analysis	pfs_12mon	29	31	sqrt	30	2	4
routine_markers	future_pfs_analysis	pfs_12mon	30	52	auto	40	10	1
routine_markers	future_pfs_analysis	pfs_12mon	31	157	sqrt	30	2	4
routine_markers	future_pfs_analysis	pfs_12mon	32	300	auto	80	10	2
routine_markers	future_pfs_analysis	pfs_12mon	33	178	sqrt	40	5	4
routine_markers	future_pfs_analysis	pfs_12mon	34	300	sqrt	90	5	4
routine_markers	future_pfs_analysis	pfs_12mon	35	300	sqrt	90	10	1
routine_markers	future_pfs_analysis	pfs_12mon	36	10	sqrt	10	2	2
routine_markers	future_pfs_analysis	pfs_12mon	37	300	auto	80	10	2
routine_markers	future_pfs_analysis	pfs_12mon	38	300	auto	80	10	2
routine_markers	future_pfs_analysis	pfs_12mon	39	52	auto	10	10	2
routine_markers	future_pfs_analysis	pfs_12mon	40	178	sqrt	50	10	1
routine_markers	future_pfs_analysis	pfs_12mon	41	157	sqrt	50	10	2
routine_markers	future_pfs_analysis	pfs_12mon	42	300	sqrt	90	5	4
routine_markers	future_pfs_analysis	pfs_12mon	43	136	sqrt		10	1
routine_markers	future_pfs_analysis	pfs_12mon	44	52	auto	10	10	2
routine_markers	future_pfs_analysis	pfs_12mon	45	157	sqrt	50	10	2
routine_markers	future_pfs_analysis	pfs_12mon	46	136	auto		5	4
routine_markers	future_pfs_analysis	pfs_12mon	47	31	sqrt		2	1
routine_markers	future_pfs_analysis	pfs_12mon	48	157	sqrt	50	10	2
routine_markers	future_pfs_analysis	pfs_12mon	49	136	auto	40	10	4
routine_markers	future_pfs_analysis	pfs_12mon	50	136	auto	30	10	2
routine_markers	future_pfs_analysis	pfs_12mon	51	73	auto	40	2	1
routine_markers	future_pfs_analysis	pfs_12mon	52	31	sqrt	40	10	1
routine_markers	future_pfs_analysis	pfs_12mon	53	31	sqrt		2	1
routine_markers	future_pfs_analysis	pfs_12mon	54	94	sqrt		10	2
routine_markers	future_pfs_analysis	pfs_12mon	55	136	auto	40	10	4
routine_markers	future_pfs_analysis	pfs_12mon	56	136	sqrt		10	1
routine_markers	future_pfs_analysis	pfs_12mon	57	52	auto	10	10	2
routine_markers	future_pfs_analysis	pfs_12mon	58	200	auto	10	2	1
routine_markers	future_pfs_analysis	pfs_12mon	59	300	sqrt	90	10	1
routine_markers	future_pfs_analysis	pfs_12mon	60	136	auto		5	4
routine_markers	future_pfs_analysis	pfs_12mon	61	136	sqrt		10	1
routine_markers	future_pfs_analysis	pfs_12mon	62	10	sqrt	10	2	2
routine_markers	future_pfs_analysis	pfs_12mon	63	200	auto	10	2	1
routine_markers	future_pfs_analysis	pfs_12mon	64	136	auto	30	10	2
routine_markers	future_pfs_analysis	pfs_12mon	65	157	sqrt	50	10	2
routine_markers	future_pfs_analysis	pfs_12mon	66	94	sqrt	70	10	4
routine_markers	future_pfs_analysis	pfs_12mon	67	10	sqrt	90	10	4
routine_markers	future_pfs_analysis	pfs_12mon	68	157	auto	90	10	4
routine_markers	future_pfs_analysis	pfs_12mon	69	73	auto	40	2	1
routine_markers	future_pfs_analysis	pfs_12mon	70	115	auto	110	2	2
routine_markers	future_pfs_analysis	pfs_12mon	71	31	sqrt		2	1
routine_markers	future_pfs_analysis	pfs_12mon	72	200	auto	10	2	1
routine_markers	future_pfs_analysis	pfs_12mon	73	136	auto	110	5	1
routine_markers	future_pfs_analysis	pfs_12mon	74	10	auto	40	10	1
routine_markers	future_pfs_analysis	pfs_12mon	75	136	sqrt	10	5	4
routine_markers	future_pfs_analysis	pfs_12mon	76	115	auto	110	2	2
routine_markers	future_pfs_analysis	pfs_12mon	77	31	sqrt	30	2	4
routine_markers	future_pfs_analysis	pfs_12mon	78	115	sqrt	110	2	4
routine_markers	future_pfs_analysis	pfs_12mon	79	94	sqrt	30	2	4
routine_markers	future_pfs_analysis	pfs_12mon	80	10	sqrt	90	10	4
routine_markers	future_pfs_analysis	pfs_12mon	81	73	auto	40	2	1
routine_markers	future_pfs_analysis	pfs_12mon	82	94	sqrt	70	10	4
routine_markers	future_pfs_analysis	pfs_12mon	83	157	auto	90	10	4
routine_markers	future_pfs_analysis	pfs_12mon	84	157	auto	90	10	4
routine_markers	future_pfs_analysis	pfs_12mon	85	52	auto	10	10	2
routine_markers	future_pfs_analysis	pfs_12mon	86	10	sqrt	90	10	4
routine_markers	future_pfs_analysis	pfs_12mon	87	52	auto	10	10	2
routine_markers	future_pfs_analysis	pfs_12mon	88	300	sqrt	90	10	1
routine_markers	future_pfs_analysis	pfs_12mon	89	52	auto	10	10	2
routine_markers	future_pfs_analysis	pfs_12mon	90	200	auto	10	2	1
routine_markers	future_pfs_analysis	pfs_12mon	91	31	sqrt	30	2	4
routine_markers	future_pfs_analysis	pfs_12mon	92	115	auto	110	2	2
routine_markers	future_pfs_analysis	pfs_12mon	93	52	auto	30	10	4
routine_markers	future_pfs_analysis	pfs_12mon	94	136	auto	30	10	2
routine_markers	future_pfs_analysis	pfs_12mon	95	200	sqrt	50	5	2
routine_markers	future_pfs_analysis	pfs_12mon	96	136	auto	110	5	1
routine_markers	future_pfs_analysis	pfs_12mon	97	94	auto	50	2	2
routine_markers	future_pfs_analysis	pfs_12mon	98	200	sqrt	50	5	2
routine_markers	future_pfs_analysis	pfs_12mon	99	300	auto	80	10	2
routine_markers	future_pfs_analysis	pfs_1mon	0	94	sqrt		10	2
routine_markers	future_pfs_analysis	pfs_1mon	1	10	sqrt	90	10	4
routine_markers	future_pfs_analysis	pfs_1mon	2	136	sqrt	10	5	4
routine_markers	future_pfs_analysis	pfs_1mon	3	10	auto	40	10	1
routine_markers	future_pfs_analysis	pfs_1mon	4	94	sqrt		10	2
routine_markers	future_pfs_analysis	pfs_1mon	5	10	sqrt	40	10	2
routine_markers	future_pfs_analysis	pfs_1mon	6	136	sqrt	30	2	1
routine_markers	future_pfs_analysis	pfs_1mon	7	157	sqrt	50	2	1
routine_markers	future_pfs_analysis	pfs_1mon	8	31	sqrt		2	1
routine_markers	future_pfs_analysis	pfs_1mon	9	94	auto	50	2	2
routine_markers	future_pfs_analysis	pfs_1mon	10	31	sqrt	30	2	4
routine_markers	future_pfs_analysis	pfs_1mon	11	10	sqrt	40	10	2
routine_markers	future_pfs_analysis	pfs_1mon	12	31	sqrt	30	2	4
routine_markers	future_pfs_analysis	pfs_1mon	13	94	sqrt	30	2	4
routine_markers	future_pfs_analysis	pfs_1mon	14	300	sqrt	90	10	1
routine_markers	future_pfs_analysis	pfs_1mon	15	52	auto	10	10	2
routine_markers	future_pfs_analysis	pfs_1mon	16	136	auto	110	5	1
routine_markers	future_pfs_analysis	pfs_1mon	17	73	auto	40	2	1
routine_markers	future_pfs_analysis	pfs_1mon	18	115	sqrt	110	2	4
routine_markers	future_pfs_analysis	pfs_1mon	19	94	auto	50	2	2
routine_markers	future_pfs_analysis	pfs_1mon	20	136	auto		5	4
routine_markers	future_pfs_analysis	pfs_1mon	21	52	auto	10	10	2
routine_markers	future_pfs_analysis	pfs_1mon	22	73	auto	40	2	1
routine_markers	future_pfs_analysis	pfs_1mon	23	94	sqrt		10	2
routine_markers	future_pfs_analysis	pfs_1mon	24	136	auto	40	10	4
routine_markers	future_pfs_analysis	pfs_1mon	25	300	sqrt	90	5	4
routine_markers	future_pfs_analysis	pfs_1mon	26	157	sqrt	30	2	4
routine_markers	future_pfs_analysis	pfs_1mon	27	94	sqrt	70	10	4
routine_markers	future_pfs_analysis	pfs_1mon	28	200	sqrt	50	5	2
routine_markers	future_pfs_analysis	pfs_1mon	29	178	sqrt	50	10	1
routine_markers	future_pfs_analysis	pfs_1mon	30	136	auto	40	10	4
routine_markers	future_pfs_analysis	pfs_1mon	31	52	auto	40	10	1
routine_markers	future_pfs_analysis	pfs_1mon	32	136	auto	40	10	4
routine_markers	future_pfs_analysis	pfs_1mon	33	52	auto	10	10	2
routine_markers	future_pfs_analysis	pfs_1mon	34	10	sqrt	90	10	4
routine_markers	future_pfs_analysis	pfs_1mon	35	10	sqrt	40	10	2
routine_markers	future_pfs_analysis	pfs_1mon	36	31	sqrt	30	2	4
routine_markers	future_pfs_analysis	pfs_1mon	37	300	sqrt	90	5	4
routine_markers	future_pfs_analysis	pfs_1mon	38	178	sqrt	40	5	4
routine_markers	future_pfs_analysis	pfs_1mon	39	115	auto	110	2	2
routine_markers	future_pfs_analysis	pfs_1mon	40	52	auto	30	10	4
routine_markers	future_pfs_analysis	pfs_1mon	41	10	sqrt	90	10	4
routine_markers	future_pfs_analysis	pfs_1mon	42	300	sqrt	90	5	4
routine_markers	future_pfs_analysis	pfs_1mon	43	300	sqrt	90	5	4
routine_markers	future_pfs_analysis	pfs_1mon	44	73	auto	40	2	1
routine_markers	future_pfs_analysis	pfs_1mon	45	10	sqrt	40	10	2
routine_markers	future_pfs_analysis	pfs_1mon	46	52	auto	10	10	2
routine_markers	future_pfs_analysis	pfs_1mon	47	31	sqrt		2	1
routine_markers	future_pfs_analysis	pfs_1mon	48	10	sqrt	10	2	2
routine_markers	future_pfs_analysis	pfs_1mon	49	115	auto	110	2	2
routine_markers	future_pfs_analysis	pfs_1mon	50	31	sqrt	30	2	4
routine_markers	future_pfs_analysis	pfs_1mon	51	52	auto	40	10	1
routine_markers	future_pfs_analysis	pfs_1mon	52	73	auto	40	10	1
routine_markers	future_pfs_analysis	pfs_1mon	53	136	sqrt		10	1
routine_markers	future_pfs_analysis	pfs_1mon	54	52	auto	30	10	4
routine_markers	future_pfs_analysis	pfs_1mon	55	52	auto	10	10	2
routine_markers	future_pfs_analysis	pfs_1mon	56	115	auto	110	2	2
routine_markers	future_pfs_analysis	pfs_1mon	57	31	sqrt	40	10	1
routine_markers	future_pfs_analysis	pfs_1mon	58	136	sqrt	10	5	4
routine_markers	future_pfs_analysis	pfs_1mon	59	10	sqrt	90	10	4
routine_markers	future_pfs_analysis	pfs_1mon	60	10	sqrt	90	10	4
routine_markers	future_pfs_analysis	pfs_1mon	61	31	sqrt		2	1
routine_markers	future_pfs_analysis	pfs_1mon	62	200	auto	10	2	1
routine_markers	future_pfs_analysis	pfs_1mon	63	136	auto		5	4
routine_markers	future_pfs_analysis	pfs_1mon	64	10	sqrt	90	10	4
routine_markers	future_pfs_analysis	pfs_1mon	65	10	sqrt	40	10	2
routine_markers	future_pfs_analysis	pfs_1mon	66	31	sqrt		2	1
routine_markers	future_pfs_analysis	pfs_1mon	67	52	auto	10	10	2
routine_markers	future_pfs_analysis	pfs_1mon	68	300	sqrt	90	5	4
routine_markers	future_pfs_analysis	pfs_1mon	69	157	sqrt	50	2	1
routine_markers	future_pfs_analysis	pfs_1mon	70	94	sqrt	30	2	4
routine_markers	future_pfs_analysis	pfs_1mon	71	31	sqrt	40	10	1
routine_markers	future_pfs_analysis	pfs_1mon	72	31	sqrt		2	1
routine_markers	future_pfs_analysis	pfs_1mon	73	300	sqrt	90	10	1
routine_markers	future_pfs_analysis	pfs_1mon	74	94	auto	50	2	2
routine_markers	future_pfs_analysis	pfs_1mon	75	94	sqrt	70	10	4
routine_markers	future_pfs_analysis	pfs_1mon	76	31	sqrt		2	1
routine_markers	future_pfs_analysis	pfs_1mon	77	136	auto	30	10	2
routine_markers	future_pfs_analysis	pfs_1mon	78	178	sqrt	50	10	1
routine_markers	future_pfs_analysis	pfs_1mon	79	31	sqrt	30	2	4
routine_markers	future_pfs_analysis	pfs_1mon	80	10	sqrt	90	10	4
routine_markers	future_pfs_analysis	pfs_1mon	81	300	sqrt	90	5	4
routine_markers	future_pfs_analysis	pfs_1mon	82	52	auto	30	10	4
routine_markers	future_pfs_analysis	pfs_1mon	83	10	sqrt	40	10	2
routine_markers	future_pfs_analysis	pfs_1mon	84	94	sqrt	30	2	4
routine_markers	future_pfs_analysis	pfs_1mon	85	115	auto	110	2	2
routine_markers	future_pfs_analysis	pfs_1mon	86	52	auto	30	10	4
routine_markers	future_pfs_analysis	pfs_1mon	87	10	sqrt	90	10	4
routine_markers	future_pfs_analysis	pfs_1mon	88	52	auto	30	10	4
routine_markers	future_pfs_analysis	pfs_1mon	89	94	auto	50	2	2
routine_markers	future_pfs_analysis	pfs_1mon	90	31	sqrt	40	10	1
routine_markers	future_pfs_analysis	pfs_1mon	91	10	sqrt	10	2	2
routine_markers	future_pfs_analysis	pfs_1mon	92	52	auto	30	10	4
routine_markers	future_pfs_analysis	pfs_1mon	93	94	sqrt	70	10	4
routine_markers	future_pfs_analysis	pfs_1mon	94	52	auto	10	10	2
routine_markers	future_pfs_analysis	pfs_1mon	95	31	sqrt	40	10	1
routine_markers	future_pfs_analysis	pfs_1mon	96	115	auto	110	2	2
routine_markers	future_pfs_analysis	pfs_1mon	97	178	sqrt	40	5	4
routine_markers	future_pfs_analysis	pfs_1mon	98	157	sqrt	30	2	4
routine_markers	future_pfs_analysis	pfs_1mon	99	136	sqrt	10	5	4
routine_markers	future_pfs_analysis	pfs_3mon	0	136	sqrt	10	5	4
routine_markers	future_pfs_analysis	pfs_3mon	1	115	sqrt	110	2	4
routine_markers	future_pfs_analysis	pfs_3mon	2	94	sqrt		10	2
routine_markers	future_pfs_analysis	pfs_3mon	3	115	sqrt	110	2	4
routine_markers	future_pfs_analysis	pfs_3mon	4	52	auto	30	10	4
routine_markers	future_pfs_analysis	pfs_3mon	5	300	auto	80	10	2
routine_markers	future_pfs_analysis	pfs_3mon	6	52	auto	10	10	2
routine_markers	future_pfs_analysis	pfs_3mon	7	136	sqrt		10	1
routine_markers	future_pfs_analysis	pfs_3mon	8	115	sqrt	110	2	4
routine_markers	future_pfs_analysis	pfs_3mon	9	200	auto	10	2	1
routine_markers	future_pfs_analysis	pfs_3mon	10	73	auto	40	2	1
routine_markers	future_pfs_analysis	pfs_3mon	11	178	sqrt	70	5	2
routine_markers	future_pfs_analysis	pfs_3mon	12	94	sqrt		10	2
routine_markers	future_pfs_analysis	pfs_3mon	13	115	auto	110	2	2
routine_markers	future_pfs_analysis	pfs_3mon	14	136	auto	40	10	4
routine_markers	future_pfs_analysis	pfs_3mon	15	10	sqrt	90	10	4
routine_markers	future_pfs_analysis	pfs_3mon	16	178	sqrt	70	5	2
routine_markers	future_pfs_analysis	pfs_3mon	17	94	sqrt	70	10	4
routine_markers	future_pfs_analysis	pfs_3mon	18	94	auto	50	2	2
routine_markers	future_pfs_analysis	pfs_3mon	19	115	auto	110	2	2
routine_markers	future_pfs_analysis	pfs_3mon	20	136	sqrt		10	1
routine_markers	future_pfs_analysis	pfs_3mon	21	73	auto	40	2	1
routine_markers	future_pfs_analysis	pfs_3mon	22	178	sqrt	50	10	1
routine_markers	future_pfs_analysis	pfs_3mon	23	300	sqrt	90	5	4
routine_markers	future_pfs_analysis	pfs_3mon	24	94	sqrt	30	2	4
routine_markers	future_pfs_analysis	pfs_3mon	25	94	sqrt	30	2	4
routine_markers	future_pfs_analysis	pfs_3mon	26	136	sqrt	10	5	4
routine_markers	future_pfs_analysis	pfs_3mon	27	52	auto	10	10	2
routine_markers	future_pfs_analysis	pfs_3mon	28	157	auto	90	10	4
routine_markers	future_pfs_analysis	pfs_3mon	29	300	sqrt	90	5	4
routine_markers	future_pfs_analysis	pfs_3mon	30	300	auto	80	10	2
routine_markers	future_pfs_analysis	pfs_3mon	31	115	sqrt	110	2	4
routine_markers	future_pfs_analysis	pfs_3mon	32	157	sqrt	50	10	2
routine_markers	future_pfs_analysis	pfs_3mon	33	73	auto	40	2	1
routine_markers	future_pfs_analysis	pfs_3mon	34	94	auto	50	2	2
routine_markers	future_pfs_analysis	pfs_3mon	35	94	sqrt	70	10	4
routine_markers	future_pfs_analysis	pfs_3mon	36	300	sqrt	90	10	1
routine_markers	future_pfs_analysis	pfs_3mon	37	200	auto	10	2	1
routine_markers	future_pfs_analysis	pfs_3mon	38	136	auto	30	10	2
routine_markers	future_pfs_analysis	pfs_3mon	39	136	auto	110	5	1
routine_markers	future_pfs_analysis	pfs_3mon	40	136	auto	110	5	1
routine_markers	future_pfs_analysis	pfs_3mon	41	31	sqrt	30	2	4
routine_markers	future_pfs_analysis	pfs_3mon	42	300	sqrt	90	5	4
routine_markers	future_pfs_analysis	pfs_3mon	43	136	auto	40	10	4
routine_markers	future_pfs_analysis	pfs_3mon	44	94	sqrt	70	10	4
routine_markers	future_pfs_analysis	pfs_3mon	45	94	sqrt	70	10	4
routine_markers	future_pfs_analysis	pfs_3mon	46	136	sqrt	30	2	1
routine_markers	future_pfs_analysis	pfs_3mon	47	136	sqrt		10	1
routine_markers	future_pfs_analysis	pfs_3mon	48	300	sqrt	90	10	1
routine_markers	future_pfs_analysis	pfs_3mon	49	31	sqrt	40	10	1
routine_markers	future_pfs_analysis	pfs_3mon	50	94	sqrt		10	2
routine_markers	future_pfs_analysis	pfs_3mon	51	136	auto	110	5	1
routine_markers	future_pfs_analysis	pfs_3mon	52	52	auto	40	10	1
routine_markers	future_pfs_analysis	pfs_3mon	53	178	sqrt	70	5	2
routine_markers	future_pfs_analysis	pfs_3mon	54	52	auto	40	10	1
routine_markers	future_pfs_analysis	pfs_3mon	55	94	sqrt	30	2	4
routine_markers	future_pfs_analysis	pfs_3mon	56	136	auto	40	10	4
routine_markers	future_pfs_analysis	pfs_3mon	57	136	sqrt	10	5	4
routine_markers	future_pfs_analysis	pfs_3mon	58	136	auto		5	4
routine_markers	future_pfs_analysis	pfs_3mon	59	136	auto	110	5	1
routine_markers	future_pfs_analysis	pfs_3mon	60	136	auto	110	5	1
routine_markers	future_pfs_analysis	pfs_3mon	61	136	auto	30	10	2
routine_markers	future_pfs_analysis	pfs_3mon	62	10	sqrt	90	10	4
routine_markers	future_pfs_analysis	pfs_3mon	63	136	auto		5	4
routine_markers	future_pfs_analysis	pfs_3mon	64	178	sqrt	70	5	2
routine_markers	future_pfs_analysis	pfs_3mon	65	94	sqrt	30	2	4
routine_markers	future_pfs_analysis	pfs_3mon	66	52	auto	10	10	2
routine_markers	future_pfs_analysis	pfs_3mon	67	157	sqrt	50	2	1
routine_markers	future_pfs_analysis	pfs_3mon	68	136	auto	110	5	1
routine_markers	future_pfs_analysis	pfs_3mon	69	73	auto	40	2	1
routine_markers	future_pfs_analysis	pfs_3mon	70	200	sqrt	50	5	2
routine_markers	future_pfs_analysis	pfs_3mon	71	136	sqrt	30	2	1
routine_markers	future_pfs_analysis	pfs_3mon	72	300	sqrt	90	5	4
routine_markers	future_pfs_analysis	pfs_3mon	73	200	auto	10	2	1
routine_markers	future_pfs_analysis	pfs_3mon	74	178	sqrt	70	5	2
routine_markers	future_pfs_analysis	pfs_3mon	75	136	auto	110	5	1
routine_markers	future_pfs_analysis	pfs_3mon	76	73	auto	40	2	1
routine_markers	future_pfs_analysis	pfs_3mon	77	52	auto	10	10	2
routine_markers	future_pfs_analysis	pfs_3mon	78	94	auto	50	2	2
routine_markers	future_pfs_analysis	pfs_3mon	79	300	auto	80	10	2
routine_markers	future_pfs_analysis	pfs_3mon	80	200	auto	10	2	1
routine_markers	future_pfs_analysis	pfs_3mon	81	52	auto	30	10	4
routine_markers	future_pfs_analysis	pfs_3mon	82	200	sqrt	50	5	2
routine_markers	future_pfs_analysis	pfs_3mon	83	178	sqrt	50	10	1
routine_markers	future_pfs_analysis	pfs_3mon	84	73	auto	40	10	1
routine_markers	future_pfs_analysis	pfs_3mon	85	136	sqrt		10	1
routine_markers	future_pfs_analysis	pfs_3mon	86	31	sqrt		2	1
routine_markers	future_pfs_analysis	pfs_3mon	87	94	sqrt	70	10	4
routine_markers	future_pfs_analysis	pfs_3mon	88	94	auto	50	2	2
routine_markers	future_pfs_analysis	pfs_3mon	89	31	sqrt	30	2	4
routine_markers	future_pfs_analysis	pfs_3mon	90	157	sqrt	30	2	4
routine_markers	future_pfs_analysis	pfs_3mon	91	52	auto	30	10	4
routine_markers	future_pfs_analysis	pfs_3mon	92	52	auto	40	10	1
routine_markers	future_pfs_analysis	pfs_3mon	93	115	auto	110	2	2
routine_markers	future_pfs_analysis	pfs_3mon	94	157	sqrt	30	2	4
routine_markers	future_pfs_analysis	pfs_3mon	95	157	auto	90	10	4
routine_markers	future_pfs_analysis	pfs_3mon	96	136	sqrt	30	2	1
routine_markers	future_pfs_analysis	pfs_3mon	97	136	auto	110	5	1
routine_markers	future_pfs_analysis	pfs_3mon	98	157	sqrt	30	2	4
routine_markers	future_pfs_analysis	pfs_3mon	99	52	auto	30	10	4
routine_markers	future_pfs_analysis	pfs_6mon	0	52	auto	10	10	2
routine_markers	future_pfs_analysis	pfs_6mon	1	136	auto	110	5	1
routine_markers	future_pfs_analysis	pfs_6mon	2	136	sqrt	10	5	4
routine_markers	future_pfs_analysis	pfs_6mon	3	136	auto	30	10	2
routine_markers	future_pfs_analysis	pfs_6mon	4	300	auto	80	10	2
routine_markers	future_pfs_analysis	pfs_6mon	5	52	auto	40	10	1
routine_markers	future_pfs_analysis	pfs_6mon	6	136	auto	40	10	4
routine_markers	future_pfs_analysis	pfs_6mon	7	52	auto	30	10	4
routine_markers	future_pfs_analysis	pfs_6mon	8	115	auto	110	2	2
routine_markers	future_pfs_analysis	pfs_6mon	9	300	auto	80	10	2
routine_markers	future_pfs_analysis	pfs_6mon	10	94	sqrt	70	10	4
routine_markers	future_pfs_analysis	pfs_6mon	11	178	sqrt	40	5	4
routine_markers	future_pfs_analysis	pfs_6mon	12	157	auto	90	10	4
routine_markers	future_pfs_analysis	pfs_6mon	13	136	sqrt	10	5	4
routine_markers	future_pfs_analysis	pfs_6mon	14	300	auto	80	10	2
routine_markers	future_pfs_analysis	pfs_6mon	15	115	sqrt	110	2	4
routine_markers	future_pfs_analysis	pfs_6mon	16	94	auto	50	2	2
routine_markers	future_pfs_analysis	pfs_6mon	17	136	sqrt	30	2	1
routine_markers	future_pfs_analysis	pfs_6mon	18	31	sqrt	40	10	1
routine_markers	future_pfs_analysis	pfs_6mon	19	136	auto	40	10	4
routine_markers	future_pfs_analysis	pfs_6mon	20	136	sqrt	10	5	4
routine_markers	future_pfs_analysis	pfs_6mon	21	52	auto	30	10	4
routine_markers	future_pfs_analysis	pfs_6mon	22	52	auto	10	10	2
routine_markers	future_pfs_analysis	pfs_6mon	23	300	auto	80	10	2
routine_markers	future_pfs_analysis	pfs_6mon	24	300	sqrt	90	10	1
routine_markers	future_pfs_analysis	pfs_6mon	25	136	auto	110	5	1
routine_markers	future_pfs_analysis	pfs_6mon	26	300	auto	80	10	2
routine_markers	future_pfs_analysis	pfs_6mon	27	52	auto	10	10	2
routine_markers	future_pfs_analysis	pfs_6mon	28	136	sqrt		10	1
routine_markers	future_pfs_analysis	pfs_6mon	29	136	auto	110	5	1
routine_markers	future_pfs_analysis	pfs_6mon	30	94	sqrt	30	2	4
routine_markers	future_pfs_analysis	pfs_6mon	31	52	auto	30	10	4
routine_markers	future_pfs_analysis	pfs_6mon	32	157	sqrt	50	10	2
routine_markers	future_pfs_analysis	pfs_6mon	33	52	auto	10	10	2
routine_markers	future_pfs_analysis	pfs_6mon	34	94	sqrt	30	2	4
routine_markers	future_pfs_analysis	pfs_6mon	35	31	sqrt	30	2	4
routine_markers	future_pfs_analysis	pfs_6mon	36	10	sqrt	90	10	4
routine_markers	future_pfs_analysis	pfs_6mon	37	115	sqrt	110	2	4
routine_markers	future_pfs_analysis	pfs_6mon	38	200	auto	10	2	1
routine_markers	future_pfs_analysis	pfs_6mon	39	31	sqrt	40	10	1
routine_markers	future_pfs_analysis	pfs_6mon	40	31	sqrt	30	2	4
routine_markers	future_pfs_analysis	pfs_6mon	41	136	sqrt	30	2	1
routine_markers	future_pfs_analysis	pfs_6mon	42	31	sqrt	40	10	1
routine_markers	future_pfs_analysis	pfs_6mon	43	31	sqrt		2	1
routine_markers	future_pfs_analysis	pfs_6mon	44	157	sqrt	30	2	4
routine_markers	future_pfs_analysis	pfs_6mon	45	52	auto	30	10	4
routine_markers	future_pfs_analysis	pfs_6mon	46	52	auto	10	10	2
routine_markers	future_pfs_analysis	pfs_6mon	47	136	auto	40	10	4
routine_markers	future_pfs_analysis	pfs_6mon	48	73	auto	40	2	1
routine_markers	future_pfs_analysis	pfs_6mon	49	157	sqrt	30	2	4
routine_markers	future_pfs_analysis	pfs_6mon	50	52	auto	30	10	4
routine_markers	future_pfs_analysis	pfs_6mon	51	31	sqrt		2	1
routine_markers	future_pfs_analysis	pfs_6mon	52	136	auto	40	10	4
routine_markers	future_pfs_analysis	pfs_6mon	53	94	sqrt	70	10	4
routine_markers	future_pfs_analysis	pfs_6mon	54	52	auto	30	10	4
routine_markers	future_pfs_analysis	pfs_6mon	55	31	sqrt	40	10	1
routine_markers	future_pfs_analysis	pfs_6mon	56	52	auto	30	10	4
routine_markers	future_pfs_analysis	pfs_6mon	57	115	auto	110	2	2
routine_markers	future_pfs_analysis	pfs_6mon	58	94	sqrt		10	2
routine_markers	future_pfs_analysis	pfs_6mon	59	300	sqrt	90	5	4
routine_markers	future_pfs_analysis	pfs_6mon	60	157	sqrt	30	2	4
routine_markers	future_pfs_analysis	pfs_6mon	61	300	sqrt	90	10	1
routine_markers	future_pfs_analysis	pfs_6mon	62	136	sqrt		10	1
routine_markers	future_pfs_analysis	pfs_6mon	63	300	auto	80	10	2
routine_markers	future_pfs_analysis	pfs_6mon	64	178	sqrt	50	10	1
routine_markers	future_pfs_analysis	pfs_6mon	65	136	sqrt	10	5	4
routine_markers	future_pfs_analysis	pfs_6mon	66	52	auto	30	10	4
routine_markers	future_pfs_analysis	pfs_6mon	67	157	sqrt	50	10	2
routine_markers	future_pfs_analysis	pfs_6mon	68	136	sqrt	10	5	4
routine_markers	future_pfs_analysis	pfs_6mon	69	10	sqrt	40	10	2
routine_markers	future_pfs_analysis	pfs_6mon	70	136	auto	40	10	4
routine_markers	future_pfs_analysis	pfs_6mon	71	10	sqrt	90	10	4
routine_markers	future_pfs_analysis	pfs_6mon	72	94	sqrt	70	10	4
routine_markers	future_pfs_analysis	pfs_6mon	73	157	sqrt	50	2	1
routine_markers	future_pfs_analysis	pfs_6mon	74	136	sqrt		10	1
routine_markers	future_pfs_analysis	pfs_6mon	75	52	auto	10	10	2
routine_markers	future_pfs_analysis	pfs_6mon	76	31	sqrt		2	1
routine_markers	future_pfs_analysis	pfs_6mon	77	52	auto	10	10	2
routine_markers	future_pfs_analysis	pfs_6mon	78	115	auto	110	2	2
routine_markers	future_pfs_analysis	pfs_6mon	79	94	sqrt		10	2
routine_markers	future_pfs_analysis	pfs_6mon	80	94	sqrt	30	2	4
routine_markers	future_pfs_analysis	pfs_6mon	81	31	sqrt	40	10	1
routine_markers	future_pfs_analysis	pfs_6mon	82	157	sqrt	50	10	2
routine_markers	future_pfs_analysis	pfs_6mon	83	157	sqrt	50	10	2
routine_markers	future_pfs_analysis	pfs_6mon	84	52	auto	10	10	2
routine_markers	future_pfs_analysis	pfs_6mon	85	94	sqrt		10	2
routine_markers	future_pfs_analysis	pfs_6mon	86	300	sqrt	90	5	4
routine_markers	future_pfs_analysis	pfs_6mon	87	178	sqrt	70	5	2
routine_markers	future_pfs_analysis	pfs_6mon	88	94	sqrt	70	10	4
routine_markers	future_pfs_analysis	pfs_6mon	89	136	sqrt	10	5	4
routine_markers	future_pfs_analysis	pfs_6mon	90	300	sqrt	90	5	4
routine_markers	future_pfs_analysis	pfs_6mon	91	94	sqrt		10	2
routine_markers	future_pfs_analysis	pfs_6mon	92	115	sqrt	110	2	4
routine_markers	future_pfs_analysis	pfs_6mon	93	157	sqrt	50	10	2
routine_markers	future_pfs_analysis	pfs_6mon	94	52	auto	30	10	4
routine_markers	future_pfs_analysis	pfs_6mon	95	52	auto	30	10	4
routine_markers	future_pfs_analysis	pfs_6mon	96	52	auto	10	10	2
routine_markers	future_pfs_analysis	pfs_6mon	97	300	sqrt	90	5	4
routine_markers	future_pfs_analysis	pfs_6mon	98	115	sqrt	110	2	4
routine_markers	future_pfs_analysis	pfs_6mon	99	136	sqrt	10	5	4
routine_markers	future_pfs_analysis	pfs_9mon	0	31	sqrt		2	1
routine_markers	future_pfs_analysis	pfs_9mon	1	73	auto	40	2	1
routine_markers	future_pfs_analysis	pfs_9mon	2	73	auto	40	2	1
routine_markers	future_pfs_analysis	pfs_9mon	3	136	sqrt	10	5	4
routine_markers	future_pfs_analysis	pfs_9mon	4	94	auto	50	2	2
routine_markers	future_pfs_analysis	pfs_9mon	5	52	auto	10	10	2
routine_markers	future_pfs_analysis	pfs_9mon	6	31	sqrt		2	1
routine_markers	future_pfs_analysis	pfs_9mon	7	200	sqrt	50	5	2
routine_markers	future_pfs_analysis	pfs_9mon	8	94	sqrt		10	2
routine_markers	future_pfs_analysis	pfs_9mon	9	94	sqrt	30	2	4
routine_markers	future_pfs_analysis	pfs_9mon	10	31	sqrt	40	10	1
routine_markers	future_pfs_analysis	pfs_9mon	11	94	sqrt		10	2
routine_markers	future_pfs_analysis	pfs_9mon	12	178	sqrt	50	10	1
routine_markers	future_pfs_analysis	pfs_9mon	13	73	auto	40	2	1
routine_markers	future_pfs_analysis	pfs_9mon	14	115	auto	110	2	2
routine_markers	future_pfs_analysis	pfs_9mon	15	52	auto	40	10	1
routine_markers	future_pfs_analysis	pfs_9mon	16	73	auto	40	2	1
routine_markers	future_pfs_analysis	pfs_9mon	17	136	auto	110	5	1
routine_markers	future_pfs_analysis	pfs_9mon	18	200	sqrt	50	5	2
routine_markers	future_pfs_analysis	pfs_9mon	19	10	sqrt	10	2	2
routine_markers	future_pfs_analysis	pfs_9mon	20	136	sqrt	10	5	4
routine_markers	future_pfs_analysis	pfs_9mon	21	200	auto	10	2	1
routine_markers	future_pfs_analysis	pfs_9mon	22	52	auto	10	10	2
routine_markers	future_pfs_analysis	pfs_9mon	23	10	auto	40	10	1
routine_markers	future_pfs_analysis	pfs_9mon	24	136	sqrt		10	1
routine_markers	future_pfs_analysis	pfs_9mon	25	73	auto	40	2	1
routine_markers	future_pfs_analysis	pfs_9mon	26	10	auto	40	10	1
routine_markers	future_pfs_analysis	pfs_9mon	27	31	sqrt		2	1
routine_markers	future_pfs_analysis	pfs_9mon	28	52	auto	10	10	2
routine_markers	future_pfs_analysis	pfs_9mon	29	94	auto	50	2	2
routine_markers	future_pfs_analysis	pfs_9mon	30	136	auto	40	10	4
routine_markers	future_pfs_analysis	pfs_9mon	31	136	auto	40	10	4
routine_markers	future_pfs_analysis	pfs_9mon	32	52	auto	30	10	4
routine_markers	future_pfs_analysis	pfs_9mon	33	52	auto	30	10	4
routine_markers	future_pfs_analysis	pfs_9mon	34	300	sqrt	90	5	4
routine_markers	future_pfs_analysis	pfs_9mon	35	52	auto	30	10	4
routine_markers	future_pfs_analysis	pfs_9mon	36	115	sqrt	110	2	4
routine_markers	future_pfs_analysis	pfs_9mon	37	157	sqrt	50	2	1
routine_markers	future_pfs_analysis	pfs_9mon	38	31	sqrt		2	1
routine_markers	future_pfs_analysis	pfs_9mon	39	200	auto	10	2	1
routine_markers	future_pfs_analysis	pfs_9mon	40	94	sqrt		10	2
routine_markers	future_pfs_analysis	pfs_9mon	41	178	sqrt	50	10	1
routine_markers	future_pfs_analysis	pfs_9mon	42	31	sqrt		2	1
routine_markers	future_pfs_analysis	pfs_9mon	43	136	sqrt	30	2	1
routine_markers	future_pfs_analysis	pfs_9mon	44	200	sqrt	50	5	2
routine_markers	future_pfs_analysis	pfs_9mon	45	52	auto	40	10	1
routine_markers	future_pfs_analysis	pfs_9mon	46	157	auto	90	10	4
routine_markers	future_pfs_analysis	pfs_9mon	47	31	sqrt		2	1
routine_markers	future_pfs_analysis	pfs_9mon	48	300	sqrt	90	5	4
routine_markers	future_pfs_analysis	pfs_9mon	49	10	sqrt	10	2	2
routine_markers	future_pfs_analysis	pfs_9mon	50	31	sqrt	40	10	1
routine_markers	future_pfs_analysis	pfs_9mon	51	52	auto	30	10	4
routine_markers	future_pfs_analysis	pfs_9mon	52	52	auto	30	10	4
routine_markers	future_pfs_analysis	pfs_9mon	53	52	auto	30	10	4
routine_markers	future_pfs_analysis	pfs_9mon	54	200	auto	10	2	1
routine_markers	future_pfs_analysis	pfs_9mon	55	10	auto	40	10	1
routine_markers	future_pfs_analysis	pfs_9mon	56	157	sqrt	50	2	1
routine_markers	future_pfs_analysis	pfs_9mon	57	10	sqrt	90	10	4
routine_markers	future_pfs_analysis	pfs_9mon	58	200	auto	10	2	1
routine_markers	future_pfs_analysis	pfs_9mon	59	200	sqrt	50	5	2
routine_markers	future_pfs_analysis	pfs_9mon	60	300	sqrt	90	10	1
routine_markers	future_pfs_analysis	pfs_9mon	61	52	auto	10	10	2
routine_markers	future_pfs_analysis	pfs_9mon	62	10	sqrt	90	10	4
routine_markers	future_pfs_analysis	pfs_9mon	63	136	sqrt	10	5	4
routine_markers	future_pfs_analysis	pfs_9mon	64	10	sqrt	40	10	2
routine_markers	future_pfs_analysis	pfs_9mon	65	31	sqrt	40	10	1
routine_markers	future_pfs_analysis	pfs_9mon	66	136	auto	40	10	4
routine_markers	future_pfs_analysis	pfs_9mon	67	52	auto	10	10	2
routine_markers	future_pfs_analysis	pfs_9mon	68	94	auto	50	2	2
routine_markers	future_pfs_analysis	pfs_9mon	69	136	auto	110	5	1
routine_markers	future_pfs_analysis	pfs_9mon	70	31	sqrt		2	1
routine_markers	future_pfs_analysis	pfs_9mon	71	52	auto	30	10	4
routine_markers	future_pfs_analysis	pfs_9mon	72	200	auto	10	2	1
routine_markers	future_pfs_analysis	pfs_9mon	73	136	auto	40	10	4
routine_markers	future_pfs_analysis	pfs_9mon	74	52	auto	10	10	2
routine_markers	future_pfs_analysis	pfs_9mon	75	52	auto	40	10	1
routine_markers	future_pfs_analysis	pfs_9mon	76	300	sqrt	90	10	1
routine_markers	future_pfs_analysis	pfs_9mon	77	94	sqrt		10	2
routine_markers	future_pfs_analysis	pfs_9mon	78	136	sqrt	10	5	4
routine_markers	future_pfs_analysis	pfs_9mon	79	115	auto	110	2	2
routine_markers	future_pfs_analysis	pfs_9mon	80	31	sqrt		2	1
routine_markers	future_pfs_analysis	pfs_9mon	81	300	sqrt	90	5	4
routine_markers	future_pfs_analysis	pfs_9mon	82	73	auto	40	2	1
routine_markers	future_pfs_analysis	pfs_9mon	83	178	sqrt	40	5	4
routine_markers	future_pfs_analysis	pfs_9mon	84	94	sqrt	70	10	4
routine_markers	future_pfs_analysis	pfs_9mon	85	10	sqrt	10	2	2
routine_markers	future_pfs_analysis	pfs_9mon	86	31	sqrt	40	10	1
routine_markers	future_pfs_analysis	pfs_9mon	87	94	auto	50	2	2
routine_markers	future_pfs_analysis	pfs_9mon	88	10	sqrt	40	10	2
routine_markers	future_pfs_analysis	pfs_9mon	89	178	sqrt	70	5	2
routine_markers	future_pfs_analysis	pfs_9mon	90	94	auto	50	2	2
routine_markers	future_pfs_analysis	pfs_9mon	91	157	auto	90	10	4
routine_markers	future_pfs_analysis	pfs_9mon	92	73	auto	40	10	1
routine_markers	future_pfs_analysis	pfs_9mon	93	73	auto	40	10	1
routine_markers	future_pfs_analysis	pfs_9mon	94	52	auto	40	10	1
routine_markers	future_pfs_analysis	pfs_9mon	95	31	sqrt	30	2	4
routine_markers	future_pfs_analysis	pfs_9mon	96	136	sqrt		10	1
routine_markers	future_pfs_analysis	pfs_9mon	97	178	sqrt	40	5	4
routine_markers	future_pfs_analysis	pfs_9mon	98	115	auto	110	2	2
routine_markers	future_pfs_analysis	pfs_9mon	99	115	sqrt	110	2	4
tumor_markers	current_progression_analysis	is_progression	0	10	sqrt	90	10	4
tumor_markers	current_progression_analysis	is_progression	1	300	sqrt	90	5	4
tumor_markers	current_progression_analysis	is_progression	2	136	auto	30	10	2
tumor_markers	current_progression_analysis	is_progression	3	31	sqrt	30	2	4
tumor_markers	current_progression_analysis	is_progression	4	300	sqrt	90	5	4
tumor_markers	current_progression_analysis	is_progression	5	52	auto	30	10	4
tumor_markers	current_progression_analysis	is_progression	6	94	sqrt		10	2
tumor_markers	current_progression_analysis	is_progression	7	136	auto	30	10	2
tumor_markers	current_progression_analysis	is_progression	8	300	sqrt	90	5	4
tumor_markers	current_progression_analysis	is_progression	9	94	sqrt	70	10	4
tumor_markers	current_progression_analysis	is_progression	10	300	sqrt	90	10	1
tumor_markers	current_progression_analysis	is_progression	11	73	auto	40	10	1
tumor_markers	current_progression_analysis	is_progression	12	300	sqrt	90	5	4
tumor_markers	current_progression_analysis	is_progression	13	136	sqrt		10	1
tumor_markers	current_progression_analysis	is_progression	14	157	auto	90	10	4
tumor_markers	current_progression_analysis	is_progression	15	94	sqrt	70	10	4
tumor_markers	current_progression_analysis	is_progression	16	136	sqrt	10	5	4
tumor_markers	current_progression_analysis	is_progression	17	94	sqrt	30	2	4
tumor_markers	current_progression_analysis	is_progression	18	136	auto	40	10	4
tumor_markers	current_progression_analysis	is_progression	19	10	sqrt	90	10	4
tumor_markers	current_progression_analysis	is_progression	20	10	auto	40	10	1
tumor_markers	current_progression_analysis	is_progression	21	10	sqrt	90	10	4
tumor_markers	current_progression_analysis	is_progression	22	157	sqrt	30	2	4
tumor_markers	current_progression_analysis	is_progression	23	94	sqrt		10	2
tumor_markers	current_progression_analysis	is_progression	24	178	sqrt	40	5	4
tumor_markers	current_progression_analysis	is_progression	25	94	sqrt	30	2	4
tumor_markers	current_progression_analysis	is_progression	26	31	sqrt	30	2	4
tumor_markers	current_progression_analysis	is_progression	27	52	auto	30	10	4
tumor_markers	current_progression_analysis	is_progression	28	31	sqrt		2	1
tumor_markers	current_progression_analysis	is_progression	29	157	sqrt	50	10	2
tumor_markers	current_progression_analysis	is_progression	30	94	sqrt	30	2	4
tumor_markers	current_progression_analysis	is_progression	31	31	sqrt	30	2	4
tumor_markers	current_progression_analysis	is_progression	32	136	auto	40	10	4
tumor_markers	current_progression_analysis	is_progression	33	94	sqrt	30	2	4
tumor_markers	current_progression_analysis	is_progression	34	200	auto	10	2	1
tumor_markers	current_progression_analysis	is_progression	35	136	auto	40	10	4
tumor_markers	current_progression_analysis	is_progression	36	10	sqrt	90	10	4
tumor_markers	current_progression_analysis	is_progression	37	178	sqrt	40	5	4
tumor_markers	current_progression_analysis	is_progression	38	31	sqrt	30	2	4
tumor_markers	current_progression_analysis	is_progression	39	136	sqrt	10	5	4
tumor_markers	current_progression_analysis	is_progression	40	73	auto	40	10	1
tumor_markers	current_progression_analysis	is_progression	41	178	sqrt	40	5	4
tumor_markers	current_progression_analysis	is_progression	42	157	auto	90	10	4
tumor_markers	current_progression_analysis	is_progression	43	136	sqrt	10	5	4
tumor_markers	current_progression_analysis	is_progression	44	178	sqrt	40	5	4
tumor_markers	current_progression_analysis	is_progression	45	300	sqrt	90	5	4
tumor_markers	current_progression_analysis	is_progression	46	300	sqrt	90	5	4
tumor_markers	current_progression_analysis	is_progression	47	10	sqrt	10	2	2
tumor_markers	current_progression_analysis	is_progression	48	136	auto	40	10	4
tumor_markers	current_progression_analysis	is_progression	49	94	sqrt	70	10	4
tumor_markers	current_progression_analysis	is_progression	50	94	sqrt	30	2	4
tumor_markers	current_progression_analysis	is_progression	51	136	sqrt	10	5	4
tumor_markers	current_progression_analysis	is_progression	52	31	sqrt	30	2	4
tumor_markers	current_progression_analysis	is_progression	53	10	sqrt	90	10	4
tumor_markers	current_progression_analysis	is_progression	54	94	sqrt	70	10	4
tumor_markers	current_progression_analysis	is_progression	55	10	sqrt	40	10	2
tumor_markers	current_progression_analysis	is_progression	56	157	sqrt	30	2	4
tumor_markers	current_progression_analysis	is_progression	57	157	sqrt	30	2	4
tumor_markers	current_progression_analysis	is_progression	58	136	sqrt		10	1
tumor_markers	current_progression_analysis	is_progression	59	136	auto		5	4
tumor_markers	current_progression_analysis	is_progression	60	52	auto	30	10	4
tumor_markers	current_progression_analysis	is_progression	61	157	sqrt	30	2	4
tumor_markers	current_progression_analysis	is_progression	62	300	sqrt	90	5	4
tumor_markers	current_progression_analysis	is_progression	63	300	sqrt	90	5	4
tumor_markers	current_progression_analysis	is_progression	64	300	sqrt	90	5	4
tumor_markers	current_progression_analysis	is_progression	65	136	sqrt	10	5	4
tumor_markers	current_progression_analysis	is_progression	66	178	sqrt	70	5	2
tumor_markers	current_progression_analysis	is_progression	67	136	auto	40	10	4
tumor_markers	current_progression_analysis	is_progression	68	115	sqrt	110	2	4
tumor_markers	current_progression_analysis	is_progression	69	94	sqrt	70	10	4
tumor_markers	current_progression_analysis	is_progression	70	52	auto	30	10	4
tumor_markers	current_progression_analysis	is_progression	71	136	sqrt	10	5	4
tumor_markers	current_progression_analysis	is_progression	72	136	auto	40	10	4
tumor_markers	current_progression_analysis	is_progression	73	31	sqrt	40	10	1
tumor_markers	current_progression_analysis	is_progression	74	31	sqrt	30	2	4
tumor_markers	current_progression_analysis	is_progression	75	52	auto	30	10	4
tumor_markers	current_progression_analysis	is_progression	76	136	auto	40	10	4
tumor_markers	current_progression_analysis	is_progression	77	178	sqrt	40	5	4
tumor_markers	current_progression_analysis	is_progression	78	94	sqrt	70	10	4
tumor_markers	current_progression_analysis	is_progression	79	136	sqrt	10	5	4
tumor_markers	current_progression_analysis	is_progression	80	136	sqrt		10	1
tumor_markers	current_progression_analysis	is_progression	81	178	sqrt	40	5	4
tumor_markers	current_progression_analysis	is_progression	82	136	auto	30	10	2
tumor_markers	current_progression_analysis	is_progression	83	136	sqrt	10	5	4
tumor_markers	current_progression_analysis	is_progression	84	31	sqrt	40	10	1
tumor_markers	current_progression_analysis	is_progression	85	31	sqrt	40	10	1
tumor_markers	current_progression_analysis	is_progression	86	94	sqrt	70	10	4
tumor_markers	current_progression_analysis	is_progression	87	136	sqrt	10	5	4
tumor_markers	current_progression_analysis	is_progression	88	178	sqrt	40	5	4
tumor_markers	current_progression_analysis	is_progression	89	178	sqrt	40	5	4
tumor_markers	current_progression_analysis	is_progression	90	157	sqrt	30	2	4
tumor_markers	current_progression_analysis	is_progression	91	52	auto	10	10	2
tumor_markers	current_progression_analysis	is_progression	92	136	auto	40	10	4
tumor_markers	current_progression_analysis	is_progression	93	300	sqrt	90	5	4
tumor_markers	current_progression_analysis	is_progression	94	52	auto	10	10	2
tumor_markers	current_progression_analysis	is_progression	95	94	sqrt	30	2	4
tumor_markers	current_progression_analysis	is_progression	96	52	auto	30	10	4
tumor_markers	current_progression_analysis	is_progression	97	157	auto	90	10	4
tumor_markers	current_progression_analysis	is_progression	98	94	sqrt		10	2
tumor_markers	current_progression_analysis	is_progression	99	10	sqrt	90	10	4
tumor_markers	future_pfs_analysis	pfs_12mon	0	10	sqrt	90	10	4
tumor_markers	future_pfs_analysis	pfs_12mon	1	31	sqrt	40	10	1
tumor_markers	future_pfs_analysis	pfs_12mon	2	94	sqrt	70	10	4
tumor_markers	future_pfs_analysis	pfs_12mon	3	157	auto	90	10	4
tumor_markers	future_pfs_analysis	pfs_12mon	4	73	auto	40	10	1
tumor_markers	future_pfs_analysis	pfs_12mon	5	157	auto	90	10	4
tumor_markers	future_pfs_analysis	pfs_12mon	6	10	sqrt	90	10	4
tumor_markers	future_pfs_analysis	pfs_12mon	7	136	auto	30	10	2
tumor_markers	future_pfs_analysis	pfs_12mon	8	94	sqrt	70	10	4
tumor_markers	future_pfs_analysis	pfs_12mon	9	200	sqrt	50	5	2
tumor_markers	future_pfs_analysis	pfs_12mon	10	31	sqrt	30	2	4
tumor_markers	future_pfs_analysis	pfs_12mon	11	136	auto	30	10	2
tumor_markers	future_pfs_analysis	pfs_12mon	12	94	sqrt	70	10	4
tumor_markers	future_pfs_analysis	pfs_12mon	13	10	sqrt	90	10	4
tumor_markers	future_pfs_analysis	pfs_12mon	14	10	sqrt	90	10	4
tumor_markers	future_pfs_analysis	pfs_12mon	15	10	sqrt	90	10	4
tumor_markers	future_pfs_analysis	pfs_12mon	16	52	auto	30	10	4
tumor_markers	future_pfs_analysis	pfs_12mon	17	10	sqrt	40	10	2
tumor_markers	future_pfs_analysis	pfs_12mon	18	52	auto	30	10	4
tumor_markers	future_pfs_analysis	pfs_12mon	19	10	sqrt	40	10	2
tumor_markers	future_pfs_analysis	pfs_12mon	20	31	sqrt		2	1
tumor_markers	future_pfs_analysis	pfs_12mon	21	31	sqrt	40	10	1
tumor_markers	future_pfs_analysis	pfs_12mon	22	10	sqrt	10	2	2
tumor_markers	future_pfs_analysis	pfs_12mon	23	10	sqrt	90	10	4
tumor_markers	future_pfs_analysis	pfs_12mon	24	31	sqrt	30	2	4
tumor_markers	future_pfs_analysis	pfs_12mon	25	94	sqrt	70	10	4
tumor_markers	future_pfs_analysis	pfs_12mon	26	52	auto	30	10	4
tumor_markers	future_pfs_analysis	pfs_12mon	27	52	auto	40	10	1
tumor_markers	future_pfs_analysis	pfs_12mon	28	52	auto	10	10	2
tumor_markers	future_pfs_analysis	pfs_12mon	29	10	sqrt	10	2	2
tumor_markers	future_pfs_analysis	pfs_12mon	30	136	auto		5	4
tumor_markers	future_pfs_analysis	pfs_12mon	31	10	sqrt	40	10	2
tumor_markers	future_pfs_analysis	pfs_12mon	32	31	sqrt	30	2	4
tumor_markers	future_pfs_analysis	pfs_12mon	33	157	auto	90	10	4
tumor_markers	future_pfs_analysis	pfs_12mon	34	94	sqrt	30	2	4
tumor_markers	future_pfs_analysis	pfs_12mon	35	31	sqrt	30	2	4
tumor_markers	future_pfs_analysis	pfs_12mon	36	115	sqrt	110	2	4
tumor_markers	future_pfs_analysis	pfs_12mon	37	300	sqrt	90	5	4
tumor_markers	future_pfs_analysis	pfs_12mon	38	300	sqrt	90	5	4
tumor_markers	future_pfs_analysis	pfs_12mon	39	300	auto	80	10	2
tumor_markers	future_pfs_analysis	pfs_12mon	40	136	auto		5	4
tumor_markers	future_pfs_analysis	pfs_12mon	41	10	sqrt	90	10	4
tumor_markers	future_pfs_analysis	pfs_12mon	42	136	auto	40	10	4
tumor_markers	future_pfs_analysis	pfs_12mon	43	136	auto	110	5	1
tumor_markers	future_pfs_analysis	pfs_12mon	44	10	sqrt	10	2	2
tumor_markers	future_pfs_analysis	pfs_12mon	45	10	auto	40	10	1
tumor_markers	future_pfs_analysis	pfs_12mon	46	10	sqrt	10	2	2
tumor_markers	future_pfs_analysis	pfs_12mon	47	94	sqrt		10	2
tumor_markers	future_pfs_analysis	pfs_12mon	48	31	sqrt		2	1
tumor_markers	future_pfs_analysis	pfs_12mon	49	10	sqrt	90	10	4
tumor_markers	future_pfs_analysis	pfs_12mon	50	52	auto	40	10	1
tumor_markers	future_pfs_analysis	pfs_12mon	51	157	sqrt	30	2	4
tumor_markers	future_pfs_analysis	pfs_12mon	52	94	sqrt	70	10	4
tumor_markers	future_pfs_analysis	pfs_12mon	53	10	sqrt	90	10	4
tumor_markers	future_pfs_analysis	pfs_12mon	54	157	sqrt	30	2	4
tumor_markers	future_pfs_analysis	pfs_12mon	55	10	sqrt	10	2	2
tumor_markers	future_pfs_analysis	pfs_12mon	56	31	sqrt	30	2	4
tumor_markers	future_pfs_analysis	pfs_12mon	57	52	auto	30	10	4
tumor_markers	future_pfs_analysis	pfs_12mon	58	10	sqrt	40	10	2
tumor_markers	future_pfs_analysis	pfs_12mon	59	52	auto	10	10	2
tumor_markers	future_pfs_analysis	pfs_12mon	60	178	sqrt	70	5	2
tumor_markers	future_pfs_analysis	pfs_12mon	61	94	auto	50	2	2
tumor_markers	future_pfs_analysis	pfs_12mon	62	10	sqrt	90	10	4
tumor_markers	future_pfs_analysis	pfs_12mon	63	52	auto	30	10	4
tumor_markers	future_pfs_analysis	pfs_12mon	64	157	sqrt	50	2	1
tumor_markers	future_pfs_analysis	pfs_12mon	65	10	sqrt	90	10	4
tumor_markers	future_pfs_analysis	pfs_12mon	66	10	sqrt	40	10	2
tumor_markers	future_pfs_analysis	pfs_12mon	67	52	auto	40	10	1
tumor_markers	future_pfs_analysis	pfs_12mon	68	10	sqrt	40	10	2
tumor_markers	future_pfs_analysis	pfs_12mon	69	10	sqrt	40	10	2
tumor_markers	future_pfs_analysis	pfs_12mon	70	115	auto	110	2	2
tumor_markers	future_pfs_analysis	pfs_12mon	71	115	auto	110	2	2
tumor_markers	future_pfs_analysis	pfs_12mon	72	200	auto	10	2	1
tumor_markers	future_pfs_analysis	pfs_12mon	73	10	auto	40	10	1
tumor_markers	future_pfs_analysis	pfs_12mon	74	10	sqrt	10	2	2
tumor_markers	future_pfs_analysis	pfs_12mon	75	10	sqrt	90	10	4
tumor_markers	future_pfs_analysis	pfs_12mon	76	31	sqrt		2	1
tumor_markers	future_pfs_analysis	pfs_12mon	77	157	auto	90	10	4
tumor_markers	future_pfs_analysis	pfs_12mon	78	10	auto	40	10	1
tumor_markers	future_pfs_analysis	pfs_12mon	79	10	sqrt	90	10	4
tumor_markers	future_pfs_analysis	pfs_12mon	80	10	sqrt	90	10	4
tumor_markers	future_pfs_analysis	pfs_12mon	81	52	auto	30	10	4
tumor_markers	future_pfs_analysis	pfs_12mon	82	10	sqrt	90	10	4
tumor_markers	future_pfs_analysis	pfs_12mon	83	10	sqrt	40	10	2
tumor_markers	future_pfs_analysis	pfs_12mon	84	10	sqrt	90	10	4
tumor_markers	future_pfs_analysis	pfs_12mon	85	300	sqrt	90	5	4
tumor_markers	future_pfs_analysis	pfs_12mon	86	94	sqrt	70	10	4
tumor_markers	future_pfs_analysis	pfs_12mon	87	52	auto	40	10	1
tumor_markers	future_pfs_analysis	pfs_12mon	88	10	sqrt	90	10	4
tumor_markers	future_pfs_analysis	pfs_12mon	89	10	sqrt	90	10	4
tumor_markers	future_pfs_analysis	pfs_12mon	90	31	sqrt	30	2	4
tumor_markers	future_pfs_analysis	pfs_12mon	91	31	sqrt	30	2	4
tumor_markers	future_pfs_analysis	pfs_12mon	92	52	auto	30	10	4
tumor_markers	future_pfs_analysis	pfs_12mon	93	157	sqrt	30	2	4
tumor_markers	future_pfs_analysis	pfs_12mon	94	94	sqrt	70	10	4
tumor_markers	future_pfs_analysis	pfs_12mon	95	178	sqrt	40	5	4
tumor_markers	future_pfs_analysis	pfs_12mon	96	10	sqrt	90	10	4
tumor_markers	future_pfs_analysis	pfs_12mon	97	10	sqrt	90	10	4
tumor_markers	future_pfs_analysis	pfs_12mon	98	10	sqrt	90	10	4
tumor_markers	future_pfs_analysis	pfs_12mon	99	300	sqrt	90	5	4
tumor_markers	future_pfs_analysis	pfs_1mon	0	31	sqrt	30	2	4
tumor_markers	future_pfs_analysis	pfs_1mon	1	136	sqrt	10	5	4
tumor_markers	future_pfs_analysis	pfs_1mon	2	10	sqrt	10	2	2
tumor_markers	future_pfs_analysis	pfs_1mon	3	136	sqrt	10	5	4
tumor_markers	future_pfs_analysis	pfs_1mon	4	94	sqrt	30	2	4
tumor_markers	future_pfs_analysis	pfs_1mon	5	136	sqrt	10	5	4
tumor_markers	future_pfs_analysis	pfs_1mon	6	136	sqrt	10	5	4
tumor_markers	future_pfs_analysis	pfs_1mon	7	136	sqrt	10	5	4
tumor_markers	future_pfs_analysis	pfs_1mon	8	136	sqrt	10	5	4
tumor_markers	future_pfs_analysis	pfs_1mon	9	94	sqrt	30	2	4
tumor_markers	future_pfs_analysis	pfs_1mon	10	157	sqrt	30	2	4
tumor_markers	future_pfs_analysis	pfs_1mon	11	178	sqrt	70	5	2
tumor_markers	future_pfs_analysis	pfs_1mon	12	136	sqrt	10	5	4
tumor_markers	future_pfs_analysis	pfs_1mon	13	115	auto	110	2	2
tumor_markers	future_pfs_analysis	pfs_1mon	14	136	sqrt	10	5	4
tumor_markers	future_pfs_analysis	pfs_1mon	15	31	sqrt	30	2	4
tumor_markers	future_pfs_analysis	pfs_1mon	16	10	sqrt	90	10	4
tumor_markers	future_pfs_analysis	pfs_1mon	17	178	sqrt	40	5	4
tumor_markers	future_pfs_analysis	pfs_1mon	18	136	sqrt	10	5	4
tumor_markers	future_pfs_analysis	pfs_1mon	19	10	sqrt	10	2	2
tumor_markers	future_pfs_analysis	pfs_1mon	20	31	sqrt	40	10	1
tumor_markers	future_pfs_analysis	pfs_1mon	21	157	sqrt	50	2	1
tumor_markers	future_pfs_analysis	pfs_1mon	22	31	sqrt	40	10	1
tumor_markers	future_pfs_analysis	pfs_1mon	23	157	auto	90	10	4
tumor_markers	future_pfs_analysis	pfs_1mon	24	10	sqrt	90	10	4
tumor_markers	future_pfs_analysis	pfs_1mon	25	10	sqrt	40	10	2
tumor_markers	future_pfs_analysis	pfs_1mon	26	136	sqrt	10	5	4
tumor_markers	future_pfs_analysis	pfs_1mon	27	136	sqrt	10	5	4
tumor_markers	future_pfs_analysis	pfs_1mon	28	136	sqrt	10	5	4
tumor_markers	future_pfs_analysis	pfs_1mon	29	136	sqrt	10	5	4
tumor_markers	future_pfs_analysis	pfs_1mon	30	157	sqrt	50	2	1
tumor_markers	future_pfs_analysis	pfs_1mon	31	178	sqrt	40	5	4
tumor_markers	future_pfs_analysis	pfs_1mon	32	136	sqrt	10	5	4
tumor_markers	future_pfs_analysis	pfs_1mon	33	136	sqrt	10	5	4
tumor_markers	future_pfs_analysis	pfs_1mon	34	136	auto	110	5	1
tumor_markers	future_pfs_analysis	pfs_1mon	35	136	sqrt	10	5	4
tumor_markers	future_pfs_analysis	pfs_1mon	36	136	sqrt	10	5	4
tumor_markers	future_pfs_analysis	pfs_1mon	37	136	auto	30	10	2
tumor_markers	future_pfs_analysis	pfs_1mon	38	94	sqrt	30	2	4
tumor_markers	future_pfs_analysis	pfs_1mon	39	136	sqrt	10	5	4
tumor_markers	future_pfs_analysis	pfs_1mon	40	136	sqrt	10	5	4
tumor_markers	future_pfs_analysis	pfs_1mon	41	94	sqrt		10	2
tumor_markers	future_pfs_analysis	pfs_1mon	42	136	sqrt	10	5	4
tumor_markers	future_pfs_analysis	pfs_1mon	43	136	sqrt	10	5	4
tumor_markers	future_pfs_analysis	pfs_1mon	44	10	sqrt	90	10	4
tumor_markers	future_pfs_analysis	pfs_1mon	45	136	sqrt	10	5	4
tumor_markers	future_pfs_analysis	pfs_1mon	46	73	auto	40	10	1
tumor_markers	future_pfs_analysis	pfs_1mon	47	10	sqrt	90	10	4
tumor_markers	future_pfs_analysis	pfs_1mon	48	94	sqrt	70	10	4
tumor_markers	future_pfs_analysis	pfs_1mon	49	136	sqrt	10	5	4
tumor_markers	future_pfs_analysis	pfs_1mon	50	136	sqrt	10	5	4
tumor_markers	future_pfs_analysis	pfs_1mon	51	136	sqrt	10	5	4
tumor_markers	future_pfs_analysis	pfs_1mon	52	31	sqrt	30	2	4
tumor_markers	future_pfs_analysis	pfs_1mon	53	136	sqrt	10	5	4
tumor_markers	future_pfs_analysis	pfs_1mon	54	136	sqrt	10	5	4
tumor_markers	future_pfs_analysis	pfs_1mon	55	136	sqrt	10	5	4
tumor_markers	future_pfs_analysis	pfs_1mon	56	136	sqrt	10	5	4
tumor_markers	future_pfs_analysis	pfs_1mon	57	10	sqrt	90	10	4
tumor_markers	future_pfs_analysis	pfs_1mon	58	136	sqrt	10	5	4
tumor_markers	future_pfs_analysis	pfs_1mon	59	136	auto	40	10	4
tumor_markers	future_pfs_analysis	pfs_1mon	60	10	sqrt	90	10	4
tumor_markers	future_pfs_analysis	pfs_1mon	61	136	sqrt	10	5	4
tumor_markers	future_pfs_analysis	pfs_1mon	62	136	sqrt	10	5	4
tumor_markers	future_pfs_analysis	pfs_1mon	63	94	sqrt	70	10	4
tumor_markers	future_pfs_analysis	pfs_1mon	64	136	sqrt	10	5	4
tumor_markers	future_pfs_analysis	pfs_1mon	65	136	sqrt	10	5	4
tumor_markers	future_pfs_analysis	pfs_1mon	66	136	sqrt	10	5	4
tumor_markers	future_pfs_analysis	pfs_1mon	67	300	sqrt	90	5	4
tumor_markers	future_pfs_analysis	pfs_1mon	68	94	sqrt	30	2	4
tumor_markers	future_pfs_analysis	pfs_1mon	69	136	sqrt	10	5	4
tumor_markers	future_pfs_analysis	pfs_1mon	70	136	sqrt	10	5	4
tumor_markers	future_pfs_analysis	pfs_1mon	71	136	sqrt	10	5	4
tumor_markers	future_pfs_analysis	pfs_1mon	72	136	sqrt	10	5	4
tumor_markers	future_pfs_analysis	pfs_1mon	73	136	auto	40	10	4
tumor_markers	future_pfs_analysis	pfs_1mon	74	136	sqrt	10	5	4
tumor_markers	future_pfs_analysis	pfs_1mon	75	136	sqrt	10	5	4
tumor_markers	future_pfs_analysis	pfs_1mon	76	136	sqrt	10	5	4
tumor_markers	future_pfs_analysis	pfs_1mon	77	136	sqrt	10	5	4
tumor_markers	future_pfs_analysis	pfs_1mon	78	52	auto	30	10	4
tumor_markers	future_pfs_analysis	pfs_1mon	79	178	sqrt	40	5	4
tumor_markers	future_pfs_analysis	pfs_1mon	80	52	auto	30	10	4
tumor_markers	future_pfs_analysis	pfs_1mon	81	157	sqrt	50	2	1
tumor_markers	future_pfs_analysis	pfs_1mon	82	136	sqrt	10	5	4
tumor_markers	future_pfs_analysis	pfs_1mon	83	31	sqrt	30	2	4
tumor_markers	future_pfs_analysis	pfs_1mon	84	31	sqrt	40	10	1
tumor_markers	future_pfs_analysis	pfs_1mon	85	136	sqrt	10	5	4
tumor_markers	future_pfs_analysis	pfs_1mon	86	200	sqrt	50	5	2
tumor_markers	future_pfs_analysis	pfs_1mon	87	136	sqrt	10	5	4
tumor_markers	future_pfs_analysis	pfs_1mon	88	136	sqrt	10	5	4
tumor_markers	future_pfs_analysis	pfs_1mon	89	136	sqrt	10	5	4
tumor_markers	future_pfs_analysis	pfs_1mon	90	10	sqrt	10	2	2
tumor_markers	future_pfs_analysis	pfs_1mon	91	10	sqrt	40	10	2
tumor_markers	future_pfs_analysis	pfs_1mon	92	136	sqrt	10	5	4
tumor_markers	future_pfs_analysis	pfs_1mon	93	136	sqrt		10	1
tumor_markers	future_pfs_analysis	pfs_1mon	94	136	sqrt	10	5	4
tumor_markers	future_pfs_analysis	pfs_1mon	95	136	sqrt	10	5	4
tumor_markers	future_pfs_analysis	pfs_1mon	96	178	sqrt	70	5	2
tumor_markers	future_pfs_analysis	pfs_1mon	97	136	sqrt	10	5	4
tumor_markers	future_pfs_analysis	pfs_1mon	98	31	sqrt	40	10	1
tumor_markers	future_pfs_analysis	pfs_1mon	99	136	sqrt	10	5	4
tumor_markers	future_pfs_analysis	pfs_3mon	0	136	auto	40	10	4
tumor_markers	future_pfs_analysis	pfs_3mon	1	31	sqrt	40	10	1
tumor_markers	future_pfs_analysis	pfs_3mon	2	115	auto	110	2	2
tumor_markers	future_pfs_analysis	pfs_3mon	3	31	sqrt	40	10	1
tumor_markers	future_pfs_analysis	pfs_3mon	4	52	auto	30	10	4
tumor_markers	future_pfs_analysis	pfs_3mon	5	178	sqrt	50	10	1
tumor_markers	future_pfs_analysis	pfs_3mon	6	31	sqrt	40	10	1
tumor_markers	future_pfs_analysis	pfs_3mon	7	52	auto	40	10	1
tumor_markers	future_pfs_analysis	pfs_3mon	8	115	auto	110	2	2
tumor_markers	future_pfs_analysis	pfs_3mon	9	10	sqrt	10	2	2
tumor_markers	future_pfs_analysis	pfs_3mon	10	52	auto	30	10	4
tumor_markers	future_pfs_analysis	pfs_3mon	11	136	sqrt	10	5	4
tumor_markers	future_pfs_analysis	pfs_3mon	12	178	sqrt	70	5	2
tumor_markers	future_pfs_analysis	pfs_3mon	13	10	sqrt	90	10	4
tumor_markers	future_pfs_analysis	pfs_3mon	14	300	sqrt	90	10	1
tumor_markers	future_pfs_analysis	pfs_3mon	15	10	auto	40	10	1
tumor_markers	future_pfs_analysis	pfs_3mon	16	52	auto	30	10	4
tumor_markers	future_pfs_analysis	pfs_3mon	17	10	sqrt	90	10	4
tumor_markers	future_pfs_analysis	pfs_3mon	18	10	sqrt	10	2	2
tumor_markers	future_pfs_analysis	pfs_3mon	19	52	auto	30	10	4
tumor_markers	future_pfs_analysis	pfs_3mon	20	136	auto	30	10	2
tumor_markers	future_pfs_analysis	pfs_3mon	21	52	auto	10	10	2
tumor_markers	future_pfs_analysis	pfs_3mon	22	31	sqrt		2	1
tumor_markers	future_pfs_analysis	pfs_3mon	23	300	sqrt	90	10	1
tumor_markers	future_pfs_analysis	pfs_3mon	24	136	auto	40	10	4
tumor_markers	future_pfs_analysis	pfs_3mon	25	31	sqrt	30	2	4
tumor_markers	future_pfs_analysis	pfs_3mon	26	136	auto	40	10	4
tumor_markers	future_pfs_analysis	pfs_3mon	27	31	sqrt	30	2	4
tumor_markers	future_pfs_analysis	pfs_3mon	28	300	sqrt	90	5	4
tumor_markers	future_pfs_analysis	pfs_3mon	29	52	auto	10	10	2
tumor_markers	future_pfs_analysis	pfs_3mon	30	178	sqrt	50	10	1
tumor_markers	future_pfs_analysis	pfs_3mon	31	94	sqrt	70	10	4
tumor_markers	future_pfs_analysis	pfs_3mon	32	200	sqrt	50	5	2
tumor_markers	future_pfs_analysis	pfs_3mon	33	200	sqrt	50	5	2
tumor_markers	future_pfs_analysis	pfs_3mon	34	300	sqrt	90	10	1
tumor_markers	future_pfs_analysis	pfs_3mon	35	136	sqrt		10	1
tumor_markers	future_pfs_analysis	pfs_3mon	36	52	auto	40	10	1
tumor_markers	future_pfs_analysis	pfs_3mon	37	10	auto	40	10	1
tumor_markers	future_pfs_analysis	pfs_3mon	38	31	sqrt	40	10	1
tumor_markers	future_pfs_analysis	pfs_3mon	39	94	sqrt		10	2
tumor_markers	future_pfs_analysis	pfs_3mon	40	10	sqrt	40	10	2
tumor_markers	future_pfs_analysis	pfs_3mon	41	52	auto	30	10	4
tumor_markers	future_pfs_analysis	pfs_3mon	42	178	sqrt	70	5	2
tumor_markers	future_pfs_analysis	pfs_3mon	43	300	sqrt	90	5	4
tumor_markers	future_pfs_analysis	pfs_3mon	44	73	auto	40	2	1
tumor_markers	future_pfs_analysis	pfs_3mon	45	52	auto	40	10	1
tumor_markers	future_pfs_analysis	pfs_3mon	46	136	sqrt	10	5	4
tumor_markers	future_pfs_analysis	pfs_3mon	47	136	auto	110	5	1
tumor_markers	future_pfs_analysis	pfs_3mon	48	136	sqrt	30	2	1
tumor_markers	future_pfs_analysis	pfs_3mon	49	115	auto	110	2	2
tumor_markers	future_pfs_analysis	pfs_3mon	50	10	sqrt	90	10	4
tumor_markers	future_pfs_analysis	pfs_3mon	51	136	sqrt		10	1
tumor_markers	future_pfs_analysis	pfs_3mon	52	52	auto	10	10	2
tumor_markers	future_pfs_analysis	pfs_3mon	53	94	sqrt	70	10	4
tumor_markers	future_pfs_analysis	pfs_3mon	54	136	auto		5	4
tumor_markers	future_pfs_analysis	pfs_3mon	55	157	sqrt	30	2	4
tumor_markers	future_pfs_analysis	pfs_3mon	56	52	auto	30	10	4
tumor_markers	future_pfs_analysis	pfs_3mon	57	94	sqrt	70	10	4
tumor_markers	future_pfs_analysis	pfs_3mon	58	52	auto	40	10	1
tumor_markers	future_pfs_analysis	pfs_3mon	59	157	sqrt	50	2	1
tumor_markers	future_pfs_analysis	pfs_3mon	60	52	auto	30	10	4
tumor_markers	future_pfs_analysis	pfs_3mon	61	31	sqrt		2	1
tumor_markers	future_pfs_analysis	pfs_3mon	62	300	auto	80	10	2
tumor_markers	future_pfs_analysis	pfs_3mon	63	136	sqrt	10	5	4
tumor_markers	future_pfs_analysis	pfs_3mon	64	52	auto	30	10	4
tumor_markers	future_pfs_analysis	pfs_3mon	65	136	auto	30	10	2
tumor_markers	future_pfs_analysis	pfs_3mon	66	115	sqrt	110	2	4
tumor_markers	future_pfs_analysis	pfs_3mon	67	136	auto		5	4
tumor_markers	future_pfs_analysis	pfs_3mon	68	10	sqrt	10	2	2
tumor_markers	future_pfs_analysis	pfs_3mon	69	157	sqrt	50	10	2
tumor_markers	future_pfs_analysis	pfs_3mon	70	52	auto	30	10	4
tumor_markers	future_pfs_analysis	pfs_3mon	71	31	sqrt	40	10	1
tumor_markers	future_pfs_analysis	pfs_3mon	72	10	sqrt	10	2	2
tumor_markers	future_pfs_analysis	pfs_3mon	73	31	sqrt	30	2	4
tumor_markers	future_pfs_analysis	pfs_3mon	74	10	sqrt	90	10	4
tumor_markers	future_pfs_analysis	pfs_3mon	75	94	sqrt	30	2	4
tumor_markers	future_pfs_analysis	pfs_3mon	76	10	auto	40	10	1
tumor_markers	future_pfs_analysis	pfs_3mon	77	10	sqrt	10	2	2
tumor_markers	future_pfs_analysis	pfs_3mon	78	178	sqrt	40	5	4
tumor_markers	future_pfs_analysis	pfs_3mon	79	94	sqrt		10	2
tumor_markers	future_pfs_analysis	pfs_3mon	80	115	sqrt	110	2	4
tumor_markers	future_pfs_analysis	pfs_3mon	81	136	sqrt		10	1
tumor_markers	future_pfs_analysis	pfs_3mon	82	115	auto	110	2	2
tumor_markers	future_pfs_analysis	pfs_3mon	83	94	auto	50	2	2
tumor_markers	future_pfs_analysis	pfs_3mon	84	52	auto	10	10	2
tumor_markers	future_pfs_analysis	pfs_3mon	85	31	sqrt	30	2	4
tumor_markers	future_pfs_analysis	pfs_3mon	86	52	auto	30	10	4
tumor_markers	future_pfs_analysis	pfs_3mon	87	136	auto	110	5	1
tumor_markers	future_pfs_analysis	pfs_3mon	88	10	sqrt	90	10	4
tumor_markers	future_pfs_analysis	pfs_3mon	89	94	sqrt	30	2	4
tumor_markers	future_pfs_analysis	pfs_3mon	90	10	sqrt	90	10	4
tumor_markers	future_pfs_analysis	pfs_3mon	91	94	auto	50	2	2
tumor_markers	future_pfs_analysis	pfs_3mon	92	157	auto	90	10	4
tumor_markers	future_pfs_analysis	pfs_3mon	93	178	sqrt	40	5	4
tumor_markers	future_pfs_analysis	pfs_3mon	94	136	sqrt		10	1
tumor_markers	future_pfs_analysis	pfs_3mon	95	157	sqrt	50	10	2
tumor_markers	future_pfs_analysis	pfs_3mon	96	136	sqrt	10	5	4
tumor_markers	future_pfs_analysis	pfs_3mon	97	10	sqrt	40	10	2
tumor_markers	future_pfs_analysis	pfs_3mon	98	73	auto	40	10	1
tumor_markers	future_pfs_analysis	pfs_3mon	99	52	auto	10	10	2
tumor_markers	future_pfs_analysis	pfs_6mon	0	115	auto	110	2	2
tumor_markers	future_pfs_analysis	pfs_6mon	1	10	sqrt	40	10	2
tumor_markers	future_pfs_analysis	pfs_6mon	2	178	sqrt	50	10	1
tumor_markers	future_pfs_analysis	pfs_6mon	3	136	auto	40	10	4
tumor_markers	future_pfs_analysis	pfs_6mon	4	136	auto	30	10	2
tumor_markers	future_pfs_analysis	pfs_6mon	5	136	auto	30	10	2
tumor_markers	future_pfs_analysis	pfs_6mon	6	10	sqrt	90	10	4
tumor_markers	future_pfs_analysis	pfs_6mon	7	94	auto	50	2	2
tumor_markers	future_pfs_analysis	pfs_6mon	8	73	auto	40	2	1
tumor_markers	future_pfs_analysis	pfs_6mon	9	178	sqrt	40	5	4
tumor_markers	future_pfs_analysis	pfs_6mon	10	31	sqrt		2	1
tumor_markers	future_pfs_analysis	pfs_6mon	11	136	sqrt		10	1
tumor_markers	future_pfs_analysis	pfs_6mon	12	300	auto	80	10	2
tumor_markers	future_pfs_analysis	pfs_6mon	13	52	auto	10	10	2
tumor_markers	future_pfs_analysis	pfs_6mon	14	10	sqrt	90	10	4
tumor_markers	future_pfs_analysis	pfs_6mon	15	10	sqrt	90	10	4
tumor_markers	future_pfs_analysis	pfs_6mon	16	115	auto	110	2	2
tumor_markers	future_pfs_analysis	pfs_6mon	17	10	sqrt	40	10	2
tumor_markers	future_pfs_analysis	pfs_6mon	18	136	auto	110	5	1
tumor_markers	future_pfs_analysis	pfs_6mon	19	300	sqrt	90	10	1
tumor_markers	future_pfs_analysis	pfs_6mon	20	136	sqrt		10	1
tumor_markers	future_pfs_analysis	pfs_6mon	21	178	sqrt	70	5	2
tumor_markers	future_pfs_analysis	pfs_6mon	22	94	sqrt		10	2
tumor_markers	future_pfs_analysis	pfs_6mon	23	300	sqrt	90	5	4
tumor_markers	future_pfs_analysis	pfs_6mon	24	10	sqrt	10	2	2
tumor_markers	future_pfs_analysis	pfs_6mon	25	10	sqrt	90	10	4
tumor_markers	future_pfs_analysis	pfs_6mon	26	300	sqrt	90	5	4
tumor_markers	future_pfs_analysis	pfs_6mon	27	178	sqrt	40	5	4
tumor_markers	future_pfs_analysis	pfs_6mon	28	300	sqrt	90	10	1
tumor_markers	future_pfs_analysis	pfs_6mon	29	136	auto	110	5	1
tumor_markers	future_pfs_analysis	pfs_6mon	30	115	sqrt	110	2	4
tumor_markers	future_pfs_analysis	pfs_6mon	31	136	auto	30	10	2
tumor_markers	future_pfs_analysis	pfs_6mon	32	136	auto	110	5	1
tumor_markers	future_pfs_analysis	pfs_6mon	33	10	sqrt	40	10	2
tumor_markers	future_pfs_analysis	pfs_6mon	34	300	auto	80	10	2
tumor_markers	future_pfs_analysis	pfs_6mon	35	157	sqrt	50	10	2
tumor_markers	future_pfs_analysis	pfs_6mon	36	31	sqrt	40	10	1
tumor_markers	future_pfs_analysis	pfs_6mon	37	94	sqrt	70	10	4
tumor_markers	future_pfs_analysis	pfs_6mon	38	300	sqrt	90	5	4
tumor_markers	future_pfs_analysis	pfs_6mon	39	10	sqrt	90	10	4
tumor_markers	future_pfs_analysis	pfs_6mon	40	178	sqrt	70	5	2
tumor_markers	future_pfs_analysis	pfs_6mon	41	178	sqrt	50	10	1
tumor_markers	future_pfs_analysis	pfs_6mon	42	300	sqrt	90	10	1
tumor_markers	future_pfs_analysis	pfs_6mon	43	115	auto	110	2	2
tumor_markers	future_pfs_analysis	pfs_6mon	44	157	sqrt	30	2	4
tumor_markers	future_pfs_analysis	pfs_6mon	45	10	sqrt	90	10	4
tumor_markers	future_pfs_analysis	pfs_6mon	46	10	sqrt	90	10	4
tumor_markers	future_pfs_analysis	pfs_6mon	47	52	auto	30	10	4
tumor_markers	future_pfs_analysis	pfs_6mon	48	94	sqrt		10	2
tumor_markers	future_pfs_analysis	pfs_6mon	49	52	auto	10	10	2
tumor_markers	future_pfs_analysis	pfs_6mon	50	157	sqrt	30	2	4
tumor_markers	future_pfs_analysis	pfs_6mon	51	31	sqrt	40	10	1
tumor_markers	future_pfs_analysis	pfs_6mon	52	115	auto	110	2	2
tumor_markers	future_pfs_analysis	pfs_6mon	53	115	auto	110	2	2
tumor_markers	future_pfs_analysis	pfs_6mon	54	10	sqrt	90	10	4
tumor_markers	future_pfs_analysis	pfs_6mon	55	136	auto	30	10	2
tumor_markers	future_pfs_analysis	pfs_6mon	56	300	sqrt	90	5	4
tumor_markers	future_pfs_analysis	pfs_6mon	57	52	auto	10	10	2
tumor_markers	future_pfs_analysis	pfs_6mon	58	200	auto	10	2	1
tumor_markers	future_pfs_analysis	pfs_6mon	59	178	sqrt	50	10	1
tumor_markers	future_pfs_analysis	pfs_6mon	60	31	sqrt		2	1
tumor_markers	future_pfs_analysis	pfs_6mon	61	136	auto	30	10	2
tumor_markers	future_pfs_analysis	pfs_6mon	62	73	auto	40	2	1
tumor_markers	future_pfs_analysis	pfs_6mon	63	94	sqrt	70	10	4
tumor_markers	future_pfs_analysis	pfs_6mon	64	157	sqrt	50	2	1
tumor_markers	future_pfs_analysis	pfs_6mon	65	300	auto	80	10	2
tumor_markers	future_pfs_analysis	pfs_6mon	66	10	sqrt	90	10	4
tumor_markers	future_pfs_analysis	pfs_6mon	67	136	sqrt	10	5	4
tumor_markers	future_pfs_analysis	pfs_6mon	68	52	auto	30	10	4
tumor_markers	future_pfs_analysis	pfs_6mon	69	31	sqrt		2	1
tumor_markers	future_pfs_analysis	pfs_6mon	70	300	sqrt	90	10	1
tumor_markers	future_pfs_analysis	pfs_6mon	71	178	sqrt	70	5	2
tumor_markers	future_pfs_analysis	pfs_6mon	72	31	sqrt	40	10	1
tumor_markers	future_pfs_analysis	pfs_6mon	73	136	auto	110	5	1
tumor_markers	future_pfs_analysis	pfs_6mon	74	10	sqrt	90	10	4
tumor_markers	future_pfs_analysis	pfs_6mon	75	73	auto	40	2	1
tumor_markers	future_pfs_analysis	pfs_6mon	76	136	auto	110	5	1
tumor_markers	future_pfs_analysis	pfs_6mon	77	136	sqrt		10	1
tumor_markers	future_pfs_analysis	pfs_6mon	78	10	sqrt	40	10	2
tumor_markers	future_pfs_analysis	pfs_6mon	79	10	auto	40	10	1
tumor_markers	future_pfs_analysis	pfs_6mon	80	136	auto	110	5	1
tumor_markers	future_pfs_analysis	pfs_6mon	81	136	sqrt		10	1
tumor_markers	future_pfs_analysis	pfs_6mon	82	94	auto	50	2	2
tumor_markers	future_pfs_analysis	pfs_6mon	83	115	sqrt	110	2	4
tumor_markers	future_pfs_analysis	pfs_6mon	84	52	auto	30	10	4
tumor_markers	future_pfs_analysis	pfs_6mon	85	10	auto	40	10	1
tumor_markers	future_pfs_analysis	pfs_6mon	86	10	sqrt	10	2	2
tumor_markers	future_pfs_analysis	pfs_6mon	87	136	auto	110	5	1
tumor_markers	future_pfs_analysis	pfs_6mon	88	94	auto	50	2	2
tumor_markers	future_pfs_analysis	pfs_6mon	89	31	sqrt		2	1
tumor_markers	future_pfs_analysis	pfs_6mon	90	10	sqrt	40	10	2
tumor_markers	future_pfs_analysis	pfs_6mon	91	52	auto	10	10	2
tumor_markers	future_pfs_analysis	pfs_6mon	92	10	sqrt	10	2	2
tumor_markers	future_pfs_analysis	pfs_6mon	93	31	sqrt	30	2	4
tumor_markers	future_pfs_analysis	pfs_6mon	94	31	sqrt	40	10	1
tumor_markers	future_pfs_analysis	pfs_6mon	95	136	auto	40	10	4
tumor_markers	future_pfs_analysis	pfs_6mon	96	52	auto	30	10	4
tumor_markers	future_pfs_analysis	pfs_6mon	97	10	sqrt	90	10	4
tumor_markers	future_pfs_analysis	pfs_6mon	98	136	auto	40	10	4
tumor_markers	future_pfs_analysis	pfs_6mon	99	178	sqrt	50	10	1
tumor_markers	future_pfs_analysis	pfs_9mon	0	52	auto	10	10	2
tumor_markers	future_pfs_analysis	pfs_9mon	1	157	auto	90	10	4
tumor_markers	future_pfs_analysis	pfs_9mon	2	52	auto	10	10	2
tumor_markers	future_pfs_analysis	pfs_9mon	3	157	auto	90	10	4
tumor_markers	future_pfs_analysis	pfs_9mon	4	300	sqrt	90	5	4
tumor_markers	future_pfs_analysis	pfs_9mon	5	94	sqrt	70	10	4
tumor_markers	future_pfs_analysis	pfs_9mon	6	300	sqrt	90	5	4
tumor_markers	future_pfs_analysis	pfs_9mon	7	52	auto	10	10	2
tumor_markers	future_pfs_analysis	pfs_9mon	8	136	sqrt	10	5	4
tumor_markers	future_pfs_analysis	pfs_9mon	9	300	sqrt	90	5	4
tumor_markers	future_pfs_analysis	pfs_9mon	10	157	auto	90	10	4
tumor_markers	future_pfs_analysis	pfs_9mon	11	94	sqrt	70	10	4
tumor_markers	future_pfs_analysis	pfs_9mon	12	157	auto	90	10	4
tumor_markers	future_pfs_analysis	pfs_9mon	13	94	sqrt	70	10	4
tumor_markers	future_pfs_analysis	pfs_9mon	14	52	auto	30	10	4
tumor_markers	future_pfs_analysis	pfs_9mon	15	94	sqrt	30	2	4
tumor_markers	future_pfs_analysis	pfs_9mon	16	31	sqrt	30	2	4
tumor_markers	future_pfs_analysis	pfs_9mon	17	136	auto	30	10	2
tumor_markers	future_pfs_analysis	pfs_9mon	18	136	auto	40	10	4
tumor_markers	future_pfs_analysis	pfs_9mon	19	31	sqrt	30	2	4
tumor_markers	future_pfs_analysis	pfs_9mon	20	136	auto	30	10	2
tumor_markers	future_pfs_analysis	pfs_9mon	21	136	sqrt	10	5	4
tumor_markers	future_pfs_analysis	pfs_9mon	22	136	auto	40	10	4
tumor_markers	future_pfs_analysis	pfs_9mon	23	178	sqrt	40	5	4
tumor_markers	future_pfs_analysis	pfs_9mon	24	136	sqrt	10	5	4
tumor_markers	future_pfs_analysis	pfs_9mon	25	136	auto	40	10	4
tumor_markers	future_pfs_analysis	pfs_9mon	26	52	auto	10	10	2
tumor_markers	future_pfs_analysis	pfs_9mon	27	52	auto	30	10	4
tumor_markers	future_pfs_analysis	pfs_9mon	28	115	sqrt	110	2	4
tumor_markers	future_pfs_analysis	pfs_9mon	29	136	sqrt	10	5	4
tumor_markers	future_pfs_analysis	pfs_9mon	30	157	auto	90	10	4
tumor_markers	future_pfs_analysis	pfs_9mon	31	31	sqrt	30	2	4
tumor_markers	future_pfs_analysis	pfs_9mon	32	94	sqrt	30	2	4
tumor_markers	future_pfs_analysis	pfs_9mon	33	178	sqrt	40	5	4
tumor_markers	future_pfs_analysis	pfs_9mon	34	300	sqrt	90	5	4
tumor_markers	future_pfs_analysis	pfs_9mon	35	136	auto		5	4
tumor_markers	future_pfs_analysis	pfs_9mon	36	52	auto	10	10	2
tumor_markers	future_pfs_analysis	pfs_9mon	37	136	auto	40	10	4
tumor_markers	future_pfs_analysis	pfs_9mon	38	73	auto	40	10	1
tumor_markers	future_pfs_analysis	pfs_9mon	39	178	sqrt	40	5	4
tumor_markers	future_pfs_analysis	pfs_9mon	40	157	auto	90	10	4
tumor_markers	future_pfs_analysis	pfs_9mon	41	31	sqrt	30	2	4
tumor_markers	future_pfs_analysis	pfs_9mon	42	136	sqrt	10	5	4
tumor_markers	future_pfs_analysis	pfs_9mon	43	94	sqrt	70	10	4
tumor_markers	future_pfs_analysis	pfs_9mon	44	157	sqrt	30	2	4
tumor_markers	future_pfs_analysis	pfs_9mon	45	300	sqrt	90	5	4
tumor_markers	future_pfs_analysis	pfs_9mon	46	157	auto	90	10	4
tumor_markers	future_pfs_analysis	pfs_9mon	47	73	auto	40	10	1
tumor_markers	future_pfs_analysis	pfs_9mon	48	73	auto	40	10	1
tumor_markers	future_pfs_analysis	pfs_9mon	49	178	sqrt	40	5	4
tumor_markers	future_pfs_analysis	pfs_9mon	50	52	auto	30	10	4
tumor_markers	future_pfs_analysis	pfs_9mon	51	178	sqrt	40	5	4
tumor_markers	future_pfs_analysis	pfs_9mon	52	94	sqrt	70	10	4
tumor_markers	future_pfs_analysis	pfs_9mon	53	300	sqrt	90	5	4
tumor_markers	future_pfs_analysis	pfs_9mon	54	157	sqrt	50	10	2
tumor_markers	future_pfs_analysis	pfs_9mon	55	52	auto	10	10	2
tumor_markers	future_pfs_analysis	pfs_9mon	56	157	auto	90	10	4
tumor_markers	future_pfs_analysis	pfs_9mon	57	31	sqrt	30	2	4
tumor_markers	future_pfs_analysis	pfs_9mon	58	178	sqrt	40	5	4
tumor_markers	future_pfs_analysis	pfs_9mon	59	178	sqrt	70	5	2
tumor_markers	future_pfs_analysis	pfs_9mon	60	157	sqrt	50	10	2
tumor_markers	future_pfs_analysis	pfs_9mon	61	157	auto	90	10	4
tumor_markers	future_pfs_analysis	pfs_9mon	62	178	sqrt	40	5	4
tumor_markers	future_pfs_analysis	pfs_9mon	63	94	sqrt		10	2
tumor_markers	future_pfs_analysis	pfs_9mon	64	73	auto	40	10	1
tumor_markers	future_pfs_analysis	pfs_9mon	65	136	auto		5	4
tumor_markers	future_pfs_analysis	pfs_9mon	66	94	sqrt		10	2
tumor_markers	future_pfs_analysis	pfs_9mon	67	94	sqrt	30	2	4
tumor_markers	future_pfs_analysis	pfs_9mon	68	157	auto	90	10	4
tumor_markers	future_pfs_analysis	pfs_9mon	69	136	sqrt	10	5	4
tumor_markers	future_pfs_analysis	pfs_9mon	70	52	auto	30	10	4
tumor_markers	future_pfs_analysis	pfs_9mon	71	157	auto	90	10	4
tumor_markers	future_pfs_analysis	pfs_9mon	72	300	sqrt	90	5	4
tumor_markers	future_pfs_analysis	pfs_9mon	73	94	sqrt	70	10	4
tumor_markers	future_pfs_analysis	pfs_9mon	74	94	sqrt	30	2	4
tumor_markers	future_pfs_analysis	pfs_9mon	75	136	auto	30	10	2
tumor_markers	future_pfs_analysis	pfs_9mon	76	94	sqrt	70	10	4
tumor_markers	future_pfs_analysis	pfs_9mon	77	10	sqrt	10	2	2
tumor_markers	future_pfs_analysis	pfs_9mon	78	10	sqrt	10	2	2
tumor_markers	future_pfs_analysis	pfs_9mon	79	300	auto	80	10	2
tumor_markers	future_pfs_analysis	pfs_9mon	80	157	sqrt	30	2	4
tumor_markers	future_pfs_analysis	pfs_9mon	81	52	auto	10	10	2
tumor_markers	future_pfs_analysis	pfs_9mon	82	10	sqrt	40	10	2
tumor_markers	future_pfs_analysis	pfs_9mon	83	94	sqrt	70	10	4
tumor_markers	future_pfs_analysis	pfs_9mon	84	136	auto	30	10	2
tumor_markers	future_pfs_analysis	pfs_9mon	85	10	auto	40	10	1
tumor_markers	future_pfs_analysis	pfs_9mon	86	136	auto	40	10	4
tumor_markers	future_pfs_analysis	pfs_9mon	87	136	auto	40	10	4
tumor_markers	future_pfs_analysis	pfs_9mon	88	136	auto	30	10	2
tumor_markers	future_pfs_analysis	pfs_9mon	89	31	sqrt	30	2	4
tumor_markers	future_pfs_analysis	pfs_9mon	90	31	sqrt	30	2	4
tumor_markers	future_pfs_analysis	pfs_9mon	91	31	sqrt	30	2	4
tumor_markers	future_pfs_analysis	pfs_9mon	92	157	auto	90	10	4
tumor_markers	future_pfs_analysis	pfs_9mon	93	31	sqrt	30	2	4
tumor_markers	future_pfs_analysis	pfs_9mon	94	10	sqrt	90	10	4
tumor_markers	future_pfs_analysis	pfs_9mon	95	31	sqrt	30	2	4
tumor_markers	future_pfs_analysis	pfs_9mon	96	10	sqrt	40	10	2
tumor_markers	future_pfs_analysis	pfs_9mon	97	136	sqrt	10	5	4
tumor_markers	future_pfs_analysis	pfs_9mon	98	31	sqrt	30	2	4
tumor_markers	future_pfs_analysis	pfs_9mon	99	157	sqrt	50	10	2
