# Supplementary material for: Can blood-based markers predict RECIST progression in non-small cell lung cancer treated with immunotherapy?
Source: J Cancer Res Clin Oncol. 2024 Jun 26;150(6):329. doi: 10.1007/s00432-024-05814-2 (PMC11208229; doi:10.1007/s00432-024-05814-2)
Supplement: Supplementary file 3 — Supplementary file3 (XLSX 303 KB) [file 432_2024_5814_MOESM3_ESM.xlsx]

## Sheet: Sheet1
modality	analysis	target	model	set	fold	N	N_pos	N_neg	rocauc	roc_auc_50	roc_auc_2.5	roc_auc_97.5
routine_markers	current_progression_analysis	is_progression	RF	validation	1	511	77	434	0.612125	0.61	0.55	0.68
routine_markers	current_progression_analysis	is_progression	RF	validation	2	441	55	386	0.586105	0.59	0.49	0.69
routine_markers	current_progression_analysis	is_progression	RF	validation	3	579	68	511	0.613906	0.61	0.55	0.68
routine_markers	current_progression_analysis	is_progression	RF	validation	4	529	83	446	0.694554	0.69	0.64	0.75
routine_markers	current_progression_analysis	is_progression	RF	validation	5	548	65	483	0.687562	0.69	0.6	0.76
routine_markers	current_progression_analysis	is_progression	RF	validation	6	532	71	461	0.611805	0.61	0.54	0.68
routine_markers	current_progression_analysis	is_progression	RF	validation	7	552	62	490	0.669882	0.67	0.6	0.74
routine_markers	current_progression_analysis	is_progression	RF	validation	8	519	56	463	0.573801	0.57	0.48975	0.66
routine_markers	current_progression_analysis	is_progression	RF	validation	9	534	43	491	0.731729	0.73	0.65	0.81
routine_markers	current_progression_analysis	is_progression	RF	validation	10	545	78	467	0.617251	0.62	0.55	0.68
routine_markers	current_progression_analysis	is_progression	RF	validation	11	498	63	435	0.661449	0.66	0.59	0.74
routine_markers	current_progression_analysis	is_progression	RF	validation	12	431	55	376	0.786944	0.79	0.72	0.84
routine_markers	current_progression_analysis	is_progression	RF	validation	13	376	61	315	0.705855	0.7	0.63	0.78
routine_markers	current_progression_analysis	is_progression	RF	validation	14	530	50	480	0.723625	0.72	0.64	0.8
routine_markers	current_progression_analysis	is_progression	RF	validation	15	501	70	431	0.692476	0.69	0.61975	0.76
routine_markers	current_progression_analysis	is_progression	RF	validation	16	481	44	437	0.760245	0.76	0.69	0.83
routine_markers	current_progression_analysis	is_progression	RF	validation	17	514	72	442	0.73355	0.73	0.67	0.79
routine_markers	current_progression_analysis	is_progression	RF	validation	18	393	32	361	0.600762	0.61	0.49	0.72
routine_markers	current_progression_analysis	is_progression	RF	validation	19	384	77	307	0.761961	0.76	0.7	0.82
routine_markers	current_progression_analysis	is_progression	RF	validation	20	467	79	388	0.684458	0.69	0.62975	0.75
routine_markers	current_progression_analysis	is_progression	RF	validation	21	542	80	462	0.707792	0.71	0.64	0.76025
routine_markers	current_progression_analysis	is_progression	RF	validation	22	458	64	394	0.675405	0.67	0.61	0.74
routine_markers	current_progression_analysis	is_progression	RF	validation	23	513	59	454	0.736915	0.74	0.68	0.79
routine_markers	current_progression_analysis	is_progression	RF	validation	24	371	61	310	0.744157	0.74	0.67	0.80025
routine_markers	current_progression_analysis	is_progression	RF	validation	25	463	57	406	0.613495	0.61	0.54	0.69
routine_markers	current_progression_analysis	is_progression	RF	validation	26	454	77	377	0.599607	0.6	0.52	0.66025
routine_markers	current_progression_analysis	is_progression	RF	validation	27	453	72	381	0.670531	0.67	0.6	0.73
routine_markers	current_progression_analysis	is_progression	RF	validation	28	618	40	578	0.638776	0.64	0.54	0.74
routine_markers	current_progression_analysis	is_progression	RF	validation	29	502	70	432	0.792758	0.79	0.74	0.84
routine_markers	current_progression_analysis	is_progression	RF	validation	30	580	42	538	0.596522	0.59	0.5	0.69
routine_markers	current_progression_analysis	is_progression	RF	validation	31	579	46	533	0.498226	0.5	0.41	0.58
routine_markers	current_progression_analysis	is_progression	RF	validation	32	462	48	414	0.718146	0.72	0.64	0.79
routine_markers	current_progression_analysis	is_progression	RF	validation	33	465	57	408	0.649682	0.65	0.56	0.73
routine_markers	current_progression_analysis	is_progression	RF	validation	34	592	58	534	0.677418	0.67	0.61	0.74
routine_markers	current_progression_analysis	is_progression	RF	validation	35	465	78	387	0.622375	0.62	0.56	0.69
routine_markers	current_progression_analysis	is_progression	RF	validation	36	373	82	291	0.769927	0.77	0.72	0.82
routine_markers	current_progression_analysis	is_progression	RF	validation	37	557	53	504	0.663971	0.66	0.58	0.75
routine_markers	current_progression_analysis	is_progression	RF	validation	38	481	69	412	0.728402	0.73	0.65	0.79
routine_markers	current_progression_analysis	is_progression	RF	validation	39	590	78	512	0.699795	0.7	0.65	0.75
routine_markers	current_progression_analysis	is_progression	RF	validation	40	565	79	486	0.562926	0.56	0.49	0.62
routine_markers	current_progression_analysis	is_progression	RF	validation	41	564	67	497	0.685366	0.69	0.62	0.75
routine_markers	current_progression_analysis	is_progression	RF	validation	42	384	71	313	0.753904	0.75	0.69	0.81
routine_markers	current_progression_analysis	is_progression	RF	validation	43	488	60	428	0.651246	0.65	0.57	0.73
routine_markers	current_progression_analysis	is_progression	RF	validation	44	430	59	371	0.590022	0.59	0.51	0.67
routine_markers	current_progression_analysis	is_progression	RF	validation	45	464	44	420	0.675433	0.68	0.59	0.76
routine_markers	current_progression_analysis	is_progression	RF	validation	46	518	88	430	0.624419	0.63	0.56	0.69
routine_markers	current_progression_analysis	is_progression	RF	validation	47	477	107	370	0.705506	0.7	0.64	0.77
routine_markers	current_progression_analysis	is_progression	RF	validation	48	484	60	424	0.718632	0.72	0.64	0.79
routine_markers	current_progression_analysis	is_progression	RF	validation	49	520	53	467	0.646237	0.65	0.57	0.72
routine_markers	current_progression_analysis	is_progression	RF	validation	50	605	72	533	0.617157	0.62	0.54975	0.69
routine_markers	current_progression_analysis	is_progression	RF	validation	51	481	41	440	0.559091	0.56	0.45	0.66025
routine_markers	current_progression_analysis	is_progression	RF	validation	52	467	49	418	0.666341	0.67	0.58	0.75
routine_markers	current_progression_analysis	is_progression	RF	validation	53	563	87	476	0.645622	0.65	0.58	0.71
routine_markers	current_progression_analysis	is_progression	RF	validation	54	521	78	443	0.601088	0.61	0.52975	0.68
routine_markers	current_progression_analysis	is_progression	RF	validation	55	552	61	491	0.747454	0.75	0.68	0.81
routine_markers	current_progression_analysis	is_progression	RF	validation	56	548	51	497	0.697617	0.7	0.62	0.77
routine_markers	current_progression_analysis	is_progression	RF	validation	57	327	61	266	0.587329	0.59	0.51	0.66
routine_markers	current_progression_analysis	is_progression	RF	validation	58	478	52	426	0.610419	0.61	0.53	0.7
routine_markers	current_progression_analysis	is_progression	RF	validation	59	488	66	422	0.690076	0.69	0.63	0.74
routine_markers	current_progression_analysis	is_progression	RF	validation	60	478	80	398	0.710239	0.71	0.64	0.78
routine_markers	current_progression_analysis	is_progression	RF	validation	61	527	52	475	0.54753	0.55	0.45975	0.64
routine_markers	current_progression_analysis	is_progression	RF	validation	62	602	84	518	0.624736	0.625	0.56	0.68025
routine_markers	current_progression_analysis	is_progression	RF	validation	63	442	76	366	0.761109	0.76	0.7	0.81
routine_markers	current_progression_analysis	is_progression	RF	validation	64	403	66	337	0.755912	0.76	0.7	0.81
routine_markers	current_progression_analysis	is_progression	RF	validation	65	538	78	460	0.63966	0.64	0.57	0.7
routine_markers	current_progression_analysis	is_progression	RF	validation	66	557	63	494	0.637009	0.64	0.56	0.71
routine_markers	current_progression_analysis	is_progression	RF	validation	67	474	54	420	0.599603	0.6	0.50975	0.69
routine_markers	current_progression_analysis	is_progression	RF	validation	68	490	54	436	0.667601	0.67	0.59	0.74025
routine_markers	current_progression_analysis	is_progression	RF	validation	69	498	62	436	0.731503	0.73	0.66	0.8
routine_markers	current_progression_analysis	is_progression	RF	validation	70	546	48	498	0.65989	0.66	0.57	0.74
routine_markers	current_progression_analysis	is_progression	RF	validation	71	537	74	463	0.763411	0.76	0.71	0.82
routine_markers	current_progression_analysis	is_progression	RF	validation	72	500	81	419	0.675624	0.68	0.62	0.73
routine_markers	current_progression_analysis	is_progression	RF	validation	73	525	73	452	0.717632	0.72	0.65	0.77
routine_markers	current_progression_analysis	is_progression	RF	validation	74	623	62	561	0.677161	0.68	0.62	0.74025
routine_markers	current_progression_analysis	is_progression	RF	validation	75	494	66	428	0.606308	0.61	0.54	0.68
routine_markers	current_progression_analysis	is_progression	RF	validation	76	608	55	553	0.6699	0.67	0.59	0.74
routine_markers	current_progression_analysis	is_progression	RF	validation	77	418	52	366	0.617329	0.62	0.53	0.71
routine_markers	current_progression_analysis	is_progression	RF	validation	78	442	74	368	0.635355	0.63	0.56	0.71
routine_markers	current_progression_analysis	is_progression	RF	validation	79	471	50	421	0.642328	0.64	0.54	0.74
routine_markers	current_progression_analysis	is_progression	RF	validation	80	528	66	462	0.640234	0.64	0.57	0.71
routine_markers	current_progression_analysis	is_progression	RF	validation	81	584	49	535	0.599886	0.6	0.52	0.68025
routine_markers	current_progression_analysis	is_progression	RF	validation	82	389	71	318	0.653999	0.65	0.58	0.72
routine_markers	current_progression_analysis	is_progression	RF	validation	83	409	94	315	0.713171	0.71	0.66	0.77
routine_markers	current_progression_analysis	is_progression	RF	validation	84	534	61	473	0.708037	0.71	0.63	0.78
routine_markers	current_progression_analysis	is_progression	RF	validation	85	451	68	383	0.678621	0.68	0.6	0.75
routine_markers	current_progression_analysis	is_progression	RF	validation	86	508	70	438	0.645108	0.65	0.58	0.71
routine_markers	current_progression_analysis	is_progression	RF	validation	87	453	84	369	0.609853	0.61	0.55	0.67025
routine_markers	current_progression_analysis	is_progression	RF	validation	88	506	51	455	0.754191	0.76	0.69	0.81
routine_markers	current_progression_analysis	is_progression	RF	validation	89	471	48	423	0.679226	0.68	0.59	0.75
routine_markers	current_progression_analysis	is_progression	RF	validation	90	660	90	570	0.74846	0.75	0.7	0.8
routine_markers	current_progression_analysis	is_progression	RF	validation	91	579	64	515	0.72676	0.73	0.65	0.8
routine_markers	current_progression_analysis	is_progression	RF	validation	92	618	56	562	0.651087	0.65	0.57975	0.72
routine_markers	current_progression_analysis	is_progression	RF	validation	93	448	70	378	0.69554	0.7	0.64	0.75
routine_markers	current_progression_analysis	is_progression	RF	validation	94	500	52	448	0.647794	0.65	0.56975	0.73
routine_markers	current_progression_analysis	is_progression	RF	validation	95	570	67	503	0.690128	0.69	0.61	0.76
routine_markers	current_progression_analysis	is_progression	RF	validation	96	418	73	345	0.732777	0.74	0.66	0.8
routine_markers	current_progression_analysis	is_progression	RF	validation	97	517	71	446	0.700752	0.7	0.64	0.75
routine_markers	current_progression_analysis	is_progression	RF	validation	98	519	69	450	0.627923	0.63	0.55	0.7
routine_markers	current_progression_analysis	is_progression	RF	validation	99	497	76	421	0.671412	0.67	0.6	0.73
routine_markers	current_progression_analysis	is_progression	RF	validation	100	400	81	319	0.650528	0.65	0.57	0.71025
routine_markers	future_pfs_analysis	pfs_1mon	RF	validation	1	273	39	234	0.825663	0.83	0.74	0.89
routine_markers	future_pfs_analysis	pfs_1mon	RF	validation	2	256	37	219	0.753425	0.76	0.66	0.84
routine_markers	future_pfs_analysis	pfs_1mon	RF	validation	3	253	31	222	0.818948	0.82	0.72	0.9
routine_markers	future_pfs_analysis	pfs_1mon	RF	validation	4	246	55	191	0.799619	0.8	0.74	0.86
routine_markers	future_pfs_analysis	pfs_1mon	RF	validation	5	249	44	205	0.669235	0.67	0.58	0.76
routine_markers	future_pfs_analysis	pfs_1mon	RF	validation	6	247	42	205	0.626539	0.63	0.53975	0.70025
routine_markers	future_pfs_analysis	pfs_1mon	RF	validation	7	241	32	209	0.820873	0.82	0.74	0.89
routine_markers	future_pfs_analysis	pfs_1mon	RF	validation	8	274	36	238	0.742589	0.74	0.65	0.82
routine_markers	future_pfs_analysis	pfs_1mon	RF	validation	9	264	38	226	0.757918	0.76	0.67	0.83
routine_markers	future_pfs_analysis	pfs_1mon	RF	validation	10	250	37	213	0.727255	0.73	0.64	0.81
routine_markers	future_pfs_analysis	pfs_1mon	RF	validation	11	262	31	231	0.85058	0.85	0.78	0.91
routine_markers	future_pfs_analysis	pfs_1mon	RF	validation	12	261	33	228	0.796584	0.8	0.72	0.86
routine_markers	future_pfs_analysis	pfs_1mon	RF	validation	13	256	31	225	0.722509	0.72	0.61	0.82
routine_markers	future_pfs_analysis	pfs_1mon	RF	validation	14	240	38	202	0.805758	0.81	0.72	0.88
routine_markers	future_pfs_analysis	pfs_1mon	RF	validation	15	262	28	234	0.806777	0.81	0.73	0.88
routine_markers	future_pfs_analysis	pfs_1mon	RF	validation	16	244	27	217	0.650282	0.65	0.53	0.76
routine_markers	future_pfs_analysis	pfs_1mon	RF	validation	17	238	45	193	0.661831	0.66	0.58	0.74
routine_markers	future_pfs_analysis	pfs_1mon	RF	validation	18	265	28	237	0.749774	0.75	0.64	0.86
routine_markers	future_pfs_analysis	pfs_1mon	RF	validation	19	276	26	250	0.753538	0.76	0.68	0.82
routine_markers	future_pfs_analysis	pfs_1mon	RF	validation	20	287	37	250	0.672865	0.68	0.58	0.76
routine_markers	future_pfs_analysis	pfs_1mon	RF	validation	21	260	26	234	0.869001	0.87	0.8	0.93
routine_markers	future_pfs_analysis	pfs_1mon	RF	validation	22	261	38	223	0.862993	0.86	0.79	0.92
routine_markers	future_pfs_analysis	pfs_1mon	RF	validation	23	244	45	199	0.754774	0.76	0.68	0.83
routine_markers	future_pfs_analysis	pfs_1mon	RF	validation	24	236	48	188	0.715758	0.72	0.64	0.79025
routine_markers	future_pfs_analysis	pfs_1mon	RF	validation	25	240	53	187	0.791747	0.79	0.72	0.86
routine_markers	future_pfs_analysis	pfs_1mon	RF	validation	26	236	40	196	0.751913	0.75	0.66	0.84
routine_markers	future_pfs_analysis	pfs_1mon	RF	validation	27	230	35	195	0.764396	0.76	0.66	0.86
routine_markers	future_pfs_analysis	pfs_1mon	RF	validation	28	245	32	213	0.819396	0.82	0.73	0.9
routine_markers	future_pfs_analysis	pfs_1mon	RF	validation	29	259	43	216	0.699612	0.7	0.62	0.77
routine_markers	future_pfs_analysis	pfs_1mon	RF	validation	30	260	34	226	0.747007	0.75	0.65	0.83025
routine_markers	future_pfs_analysis	pfs_1mon	RF	validation	31	281	34	247	0.668254	0.67	0.56	0.77
routine_markers	future_pfs_analysis	pfs_1mon	RF	validation	32	236	40	196	0.713776	0.72	0.63975	0.8
routine_markers	future_pfs_analysis	pfs_1mon	RF	validation	33	238	39	199	0.829919	0.83	0.75975	0.89
routine_markers	future_pfs_analysis	pfs_1mon	RF	validation	34	266	39	227	0.621936	0.62	0.52	0.72
routine_markers	future_pfs_analysis	pfs_1mon	RF	validation	35	225	47	178	0.686648	0.69	0.59	0.78
routine_markers	future_pfs_analysis	pfs_1mon	RF	validation	36	251	37	214	0.675044	0.68	0.58975	0.75025
routine_markers	future_pfs_analysis	pfs_1mon	RF	validation	37	255	38	217	0.81106	0.81	0.71975	0.89
routine_markers	future_pfs_analysis	pfs_1mon	RF	validation	38	272	37	235	0.80322	0.8	0.73	0.87
routine_markers	future_pfs_analysis	pfs_1mon	RF	validation	39	279	31	248	0.752081	0.75	0.66	0.84
routine_markers	future_pfs_analysis	pfs_1mon	RF	validation	40	239	38	201	0.736057	0.74	0.64	0.82
routine_markers	future_pfs_analysis	pfs_1mon	RF	validation	41	256	37	219	0.799704	0.8	0.73975	0.86
routine_markers	future_pfs_analysis	pfs_1mon	RF	validation	42	245	34	211	0.646292	0.65	0.55	0.75
routine_markers	future_pfs_analysis	pfs_1mon	RF	validation	43	281	39	242	0.757576	0.76	0.69	0.82025
routine_markers	future_pfs_analysis	pfs_1mon	RF	validation	44	244	37	207	0.74605	0.75	0.63	0.85
routine_markers	future_pfs_analysis	pfs_1mon	RF	validation	45	265	33	232	0.753592	0.76	0.64	0.84
routine_markers	future_pfs_analysis	pfs_1mon	RF	validation	46	240	35	205	0.723972	0.73	0.63	0.81
routine_markers	future_pfs_analysis	pfs_1mon	RF	validation	47	216	40	176	0.718892	0.72	0.62	0.81
routine_markers	future_pfs_analysis	pfs_1mon	RF	validation	48	255	54	201	0.754653	0.76	0.68	0.82
routine_markers	future_pfs_analysis	pfs_1mon	RF	validation	49	264	35	229	0.67461	0.68	0.57	0.77
routine_markers	future_pfs_analysis	pfs_1mon	RF	validation	50	252	26	226	0.724217	0.725	0.62	0.82
routine_markers	future_pfs_analysis	pfs_1mon	RF	validation	51	270	35	235	0.697204	0.7	0.6	0.78
routine_markers	future_pfs_analysis	pfs_1mon	RF	validation	52	267	37	230	0.688719	0.69	0.58	0.79
routine_markers	future_pfs_analysis	pfs_1mon	RF	validation	53	256	26	230	0.713211	0.72	0.62	0.8
routine_markers	future_pfs_analysis	pfs_1mon	RF	validation	54	276	35	241	0.793717	0.79	0.72	0.86
routine_markers	future_pfs_analysis	pfs_1mon	RF	validation	55	251	28	223	0.797886	0.8	0.72	0.87
routine_markers	future_pfs_analysis	pfs_1mon	RF	validation	56	240	29	211	0.747835	0.75	0.65	0.85
routine_markers	future_pfs_analysis	pfs_1mon	RF	validation	57	242	45	197	0.734913	0.74	0.66975	0.81
routine_markers	future_pfs_analysis	pfs_1mon	RF	validation	58	258	34	224	0.623818	0.62	0.51	0.73
routine_markers	future_pfs_analysis	pfs_1mon	RF	validation	59	270	31	239	0.74531	0.75	0.66	0.82
routine_markers	future_pfs_analysis	pfs_1mon	RF	validation	60	225	32	193	0.685314	0.69	0.57975	0.79
routine_markers	future_pfs_analysis	pfs_1mon	RF	validation	61	246	50	196	0.755918	0.76	0.68	0.84
routine_markers	future_pfs_analysis	pfs_1mon	RF	validation	62	267	36	231	0.756494	0.76	0.68	0.83
routine_markers	future_pfs_analysis	pfs_1mon	RF	validation	63	267	40	227	0.711674	0.71	0.61	0.8
routine_markers	future_pfs_analysis	pfs_1mon	RF	validation	64	276	35	241	0.83035	0.83	0.78	0.88
routine_markers	future_pfs_analysis	pfs_1mon	RF	validation	65	285	45	240	0.755139	0.755	0.67	0.83025
routine_markers	future_pfs_analysis	pfs_1mon	RF	validation	66	294	48	246	0.680005	0.68	0.59	0.76
routine_markers	future_pfs_analysis	pfs_1mon	RF	validation	67	267	30	237	0.725246	0.73	0.62	0.81
routine_markers	future_pfs_analysis	pfs_1mon	RF	validation	68	276	29	247	0.76253	0.76	0.66	0.85
routine_markers	future_pfs_analysis	pfs_1mon	RF	validation	69	266	23	243	0.718733	0.72	0.59	0.83
routine_markers	future_pfs_analysis	pfs_1mon	RF	validation	70	266	27	239	0.653262	0.66	0.55	0.76
routine_markers	future_pfs_analysis	pfs_1mon	RF	validation	71	288	35	253	0.793676	0.79	0.72	0.86
routine_markers	future_pfs_analysis	pfs_1mon	RF	validation	72	265	35	230	0.742981	0.74	0.66	0.82
routine_markers	future_pfs_analysis	pfs_1mon	RF	validation	73	282	29	253	0.750307	0.75	0.64	0.85
routine_markers	future_pfs_analysis	pfs_1mon	RF	validation	74	288	28	260	0.78283	0.78	0.7	0.85
routine_markers	future_pfs_analysis	pfs_1mon	RF	validation	75	267	27	240	0.775386	0.78	0.68	0.86
routine_markers	future_pfs_analysis	pfs_1mon	RF	validation	76	292	25	267	0.643146	0.65	0.53	0.74
routine_markers	future_pfs_analysis	pfs_1mon	RF	validation	77	239	47	192	0.820312	0.82	0.75	0.88
routine_markers	future_pfs_analysis	pfs_1mon	RF	validation	78	260	42	218	0.83235	0.83	0.75975	0.9
routine_markers	future_pfs_analysis	pfs_1mon	RF	validation	79	258	27	231	0.837422	0.84	0.75	0.92
routine_markers	future_pfs_analysis	pfs_1mon	RF	validation	80	240	31	209	0.700725	0.7	0.6	0.8
routine_markers	future_pfs_analysis	pfs_1mon	RF	validation	81	285	43	242	0.647463	0.65	0.55	0.74
routine_markers	future_pfs_analysis	pfs_1mon	RF	validation	82	256	39	217	0.686045	0.68	0.59	0.77025
routine_markers	future_pfs_analysis	pfs_1mon	RF	validation	83	282	38	244	0.782679	0.78	0.7	0.85
routine_markers	future_pfs_analysis	pfs_1mon	RF	validation	84	230	35	195	0.778828	0.78	0.69	0.86
routine_markers	future_pfs_analysis	pfs_1mon	RF	validation	85	260	39	221	0.674208	0.67	0.58	0.76
routine_markers	future_pfs_analysis	pfs_1mon	RF	validation	86	264	38	226	0.758326	0.76	0.68	0.83
routine_markers	future_pfs_analysis	pfs_1mon	RF	validation	87	268	37	231	0.65719	0.66	0.55	0.76
routine_markers	future_pfs_analysis	pfs_1mon	RF	validation	88	232	35	197	0.753807	0.76	0.65975	0.84
routine_markers	future_pfs_analysis	pfs_1mon	RF	validation	89	222	28	194	0.781112	0.78	0.69	0.87
routine_markers	future_pfs_analysis	pfs_1mon	RF	validation	90	257	53	204	0.716519	0.72	0.63	0.8
routine_markers	future_pfs_analysis	pfs_1mon	RF	validation	91	269	38	231	0.766348	0.77	0.69	0.84
routine_markers	future_pfs_analysis	pfs_1mon	RF	validation	92	256	38	218	0.617093	0.62	0.5	0.72
routine_markers	future_pfs_analysis	pfs_1mon	RF	validation	93	250	43	207	0.787103	0.79	0.70975	0.86
routine_markers	future_pfs_analysis	pfs_1mon	RF	validation	94	228	32	196	0.705198	0.7	0.61	0.79
routine_markers	future_pfs_analysis	pfs_1mon	RF	validation	95	244	28	216	0.719907	0.72	0.60975	0.83
routine_markers	future_pfs_analysis	pfs_1mon	RF	validation	96	258	43	215	0.691509	0.69	0.59	0.79
routine_markers	future_pfs_analysis	pfs_1mon	RF	validation	97	259	25	234	0.690513	0.69	0.59	0.79
routine_markers	future_pfs_analysis	pfs_1mon	RF	validation	98	274	38	236	0.79884	0.8	0.73	0.86
routine_markers	future_pfs_analysis	pfs_1mon	RF	validation	99	275	41	234	0.694288	0.69	0.6	0.77025
routine_markers	future_pfs_analysis	pfs_1mon	RF	validation	100	269	33	236	0.676554	0.68	0.58	0.77
routine_markers	future_pfs_analysis	pfs_3mon	RF	validation	1	273	96	177	0.761241	0.76	0.7	0.82025
routine_markers	future_pfs_analysis	pfs_3mon	RF	validation	2	256	100	156	0.748397	0.75	0.68	0.81
routine_markers	future_pfs_analysis	pfs_3mon	RF	validation	3	253	104	149	0.656621	0.66	0.58	0.73
routine_markers	future_pfs_analysis	pfs_3mon	RF	validation	4	246	120	126	0.682077	0.68	0.61	0.76
routine_markers	future_pfs_analysis	pfs_3mon	RF	validation	5	249	116	133	0.689137	0.69	0.62975	0.75
routine_markers	future_pfs_analysis	pfs_3mon	RF	validation	6	247	104	143	0.813475	0.81	0.76	0.86
routine_markers	future_pfs_analysis	pfs_3mon	RF	validation	7	241	85	156	0.767949	0.77	0.71	0.83
routine_markers	future_pfs_analysis	pfs_3mon	RF	validation	8	274	128	146	0.739565	0.74	0.68	0.79
routine_markers	future_pfs_analysis	pfs_3mon	RF	validation	9	264	99	165	0.729966	0.73	0.66	0.79
routine_markers	future_pfs_analysis	pfs_3mon	RF	validation	10	250	102	148	0.686208	0.69	0.61	0.75
routine_markers	future_pfs_analysis	pfs_3mon	RF	validation	11	262	106	156	0.789278	0.79	0.73	0.84
routine_markers	future_pfs_analysis	pfs_3mon	RF	validation	12	261	110	151	0.785491	0.79	0.73	0.84
routine_markers	future_pfs_analysis	pfs_3mon	RF	validation	13	256	89	167	0.637825	0.64	0.57	0.7
routine_markers	future_pfs_analysis	pfs_3mon	RF	validation	14	240	85	155	0.789374	0.79	0.73	0.84
routine_markers	future_pfs_analysis	pfs_3mon	RF	validation	15	262	95	167	0.888749	0.89	0.84	0.93
routine_markers	future_pfs_analysis	pfs_3mon	RF	validation	16	244	77	167	0.71833	0.72	0.64	0.79
routine_markers	future_pfs_analysis	pfs_3mon	RF	validation	17	238	128	110	0.712287	0.71	0.65	0.77
routine_markers	future_pfs_analysis	pfs_3mon	RF	validation	18	265	79	186	0.746495	0.75	0.69	0.81
routine_markers	future_pfs_analysis	pfs_3mon	RF	validation	19	276	105	171	0.793734	0.79	0.73	0.85
routine_markers	future_pfs_analysis	pfs_3mon	RF	validation	20	287	138	149	0.66674	0.67	0.6	0.73
routine_markers	future_pfs_analysis	pfs_3mon	RF	validation	21	260	103	157	0.807742	0.81	0.75	0.85
routine_markers	future_pfs_analysis	pfs_3mon	RF	validation	22	261	123	138	0.808943	0.81	0.75	0.86
routine_markers	future_pfs_analysis	pfs_3mon	RF	validation	23	244	129	115	0.841321	0.84	0.79	0.89
routine_markers	future_pfs_analysis	pfs_3mon	RF	validation	24	236	125	111	0.719063	0.72	0.65	0.79
routine_markers	future_pfs_analysis	pfs_3mon	RF	validation	25	240	122	118	0.719436	0.72	0.65975	0.79
routine_markers	future_pfs_analysis	pfs_3mon	RF	validation	26	236	120	116	0.712787	0.71	0.64	0.78
routine_markers	future_pfs_analysis	pfs_3mon	RF	validation	27	230	91	139	0.738398	0.74	0.67	0.81
routine_markers	future_pfs_analysis	pfs_3mon	RF	validation	28	245	96	149	0.841373	0.84	0.79	0.89
routine_markers	future_pfs_analysis	pfs_3mon	RF	validation	29	259	142	117	0.801071	0.8	0.75	0.85
routine_markers	future_pfs_analysis	pfs_3mon	RF	validation	30	260	107	153	0.818887	0.82	0.77	0.86
routine_markers	future_pfs_analysis	pfs_3mon	RF	validation	31	281	131	150	0.668346	0.67	0.61	0.73
routine_markers	future_pfs_analysis	pfs_3mon	RF	validation	32	236	75	161	0.773499	0.78	0.70975	0.83
routine_markers	future_pfs_analysis	pfs_3mon	RF	validation	33	238	90	148	0.818694	0.82	0.77	0.87
routine_markers	future_pfs_analysis	pfs_3mon	RF	validation	34	266	129	137	0.732049	0.73	0.66	0.79025
routine_markers	future_pfs_analysis	pfs_3mon	RF	validation	35	225	117	108	0.724161	0.73	0.67	0.78
routine_markers	future_pfs_analysis	pfs_3mon	RF	validation	36	251	108	143	0.67366	0.68	0.61	0.74
routine_markers	future_pfs_analysis	pfs_3mon	RF	validation	37	255	95	160	0.808421	0.81	0.76	0.86
routine_markers	future_pfs_analysis	pfs_3mon	RF	validation	38	272	94	178	0.759383	0.76	0.7	0.82
routine_markers	future_pfs_analysis	pfs_3mon	RF	validation	39	279	124	155	0.746514	0.75	0.69	0.8
routine_markers	future_pfs_analysis	pfs_3mon	RF	validation	40	239	108	131	0.736853	0.74	0.67	0.80025
routine_markers	future_pfs_analysis	pfs_3mon	RF	validation	41	256	124	132	0.810239	0.81	0.76	0.86
routine_markers	future_pfs_analysis	pfs_3mon	RF	validation	42	245	106	139	0.777861	0.78	0.72	0.83
routine_markers	future_pfs_analysis	pfs_3mon	RF	validation	43	281	109	172	0.810646	0.81	0.76	0.86
routine_markers	future_pfs_analysis	pfs_3mon	RF	validation	44	244	92	152	0.807494	0.81	0.74	0.87
routine_markers	future_pfs_analysis	pfs_3mon	RF	validation	45	265	109	156	0.690426	0.69	0.63	0.75
routine_markers	future_pfs_analysis	pfs_3mon	RF	validation	46	240	76	164	0.78137	0.78	0.71	0.84
routine_markers	future_pfs_analysis	pfs_3mon	RF	validation	47	216	108	108	0.782064	0.78	0.71	0.85
routine_markers	future_pfs_analysis	pfs_3mon	RF	validation	48	255	104	151	0.749172	0.75	0.69	0.8
routine_markers	future_pfs_analysis	pfs_3mon	RF	validation	49	264	125	139	0.73905	0.74	0.67	0.8
routine_markers	future_pfs_analysis	pfs_3mon	RF	validation	50	252	87	165	0.7938	0.8	0.74	0.85
routine_markers	future_pfs_analysis	pfs_3mon	RF	validation	51	270	116	154	0.778717	0.78	0.72	0.83
routine_markers	future_pfs_analysis	pfs_3mon	RF	validation	52	267	105	162	0.723045	0.72	0.66	0.78
routine_markers	future_pfs_analysis	pfs_3mon	RF	validation	53	256	93	163	0.725642	0.73	0.65	0.79
routine_markers	future_pfs_analysis	pfs_3mon	RF	validation	54	276	111	165	0.745782	0.74	0.68	0.80025
routine_markers	future_pfs_analysis	pfs_3mon	RF	validation	55	251	83	168	0.735729	0.74	0.68	0.79025
routine_markers	future_pfs_analysis	pfs_3mon	RF	validation	56	240	84	156	0.734203	0.73	0.67	0.8
routine_markers	future_pfs_analysis	pfs_3mon	RF	validation	57	242	111	131	0.780964	0.78	0.72	0.84
routine_markers	future_pfs_analysis	pfs_3mon	RF	validation	58	258	98	160	0.686862	0.69	0.62	0.75
routine_markers	future_pfs_analysis	pfs_3mon	RF	validation	59	270	111	159	0.729786	0.73	0.67	0.79
routine_markers	future_pfs_analysis	pfs_3mon	RF	validation	60	225	78	147	0.725711	0.73	0.66	0.79
routine_markers	future_pfs_analysis	pfs_3mon	RF	validation	61	246	119	127	0.780322	0.78	0.73	0.83
routine_markers	future_pfs_analysis	pfs_3mon	RF	validation	62	267	86	181	0.825838	0.83	0.77	0.87
routine_markers	future_pfs_analysis	pfs_3mon	RF	validation	63	267	107	160	0.713435	0.71	0.65	0.77
routine_markers	future_pfs_analysis	pfs_3mon	RF	validation	64	276	111	165	0.847338	0.85	0.8	0.89
routine_markers	future_pfs_analysis	pfs_3mon	RF	validation	65	285	118	167	0.788542	0.79	0.74	0.84
routine_markers	future_pfs_analysis	pfs_3mon	RF	validation	66	294	140	154	0.644481	0.64	0.58	0.71
routine_markers	future_pfs_analysis	pfs_3mon	RF	validation	67	267	112	155	0.737212	0.74	0.68	0.8
routine_markers	future_pfs_analysis	pfs_3mon	RF	validation	68	276	81	195	0.839	0.84	0.79	0.88
routine_markers	future_pfs_analysis	pfs_3mon	RF	validation	69	266	113	153	0.716988	0.72	0.66	0.77
routine_markers	future_pfs_analysis	pfs_3mon	RF	validation	70	266	101	165	0.694539	0.7	0.63	0.76
routine_markers	future_pfs_analysis	pfs_3mon	RF	validation	71	288	116	172	0.748045	0.75	0.7	0.8
routine_markers	future_pfs_analysis	pfs_3mon	RF	validation	72	265	107	158	0.709334	0.71	0.65	0.77
routine_markers	future_pfs_analysis	pfs_3mon	RF	validation	73	282	109	173	0.689293	0.69	0.62	0.76
routine_markers	future_pfs_analysis	pfs_3mon	RF	validation	74	288	119	169	0.812839	0.81	0.76	0.86
routine_markers	future_pfs_analysis	pfs_3mon	RF	validation	75	267	78	189	0.771469	0.77	0.71	0.83
routine_markers	future_pfs_analysis	pfs_3mon	RF	validation	76	292	119	173	0.718706	0.72	0.66	0.78
routine_markers	future_pfs_analysis	pfs_3mon	RF	validation	77	239	105	134	0.804016	0.81	0.74	0.86
routine_markers	future_pfs_analysis	pfs_3mon	RF	validation	78	260	105	155	0.818802	0.82	0.76	0.87
routine_markers	future_pfs_analysis	pfs_3mon	RF	validation	79	258	81	177	0.780219	0.78	0.72	0.83025
routine_markers	future_pfs_analysis	pfs_3mon	RF	validation	80	240	78	162	0.758864	0.76	0.7	0.81
routine_markers	future_pfs_analysis	pfs_3mon	RF	validation	81	285	116	169	0.714344	0.71	0.66	0.77
routine_markers	future_pfs_analysis	pfs_3mon	RF	validation	82	256	127	129	0.713178	0.71	0.65	0.78
routine_markers	future_pfs_analysis	pfs_3mon	RF	validation	83	282	121	161	0.672296	0.67	0.6	0.74
routine_markers	future_pfs_analysis	pfs_3mon	RF	validation	84	230	102	128	0.812347	0.81	0.76	0.86
routine_markers	future_pfs_analysis	pfs_3mon	RF	validation	85	260	131	129	0.779632	0.78	0.71975	0.84
routine_markers	future_pfs_analysis	pfs_3mon	RF	validation	86	264	122	142	0.732798	0.73	0.67	0.79
routine_markers	future_pfs_analysis	pfs_3mon	RF	validation	87	268	117	151	0.671648	0.67	0.61	0.73
routine_markers	future_pfs_analysis	pfs_3mon	RF	validation	88	232	89	143	0.790996	0.79	0.73	0.85
routine_markers	future_pfs_analysis	pfs_3mon	RF	validation	89	222	74	148	0.804145	0.8	0.74	0.86
routine_markers	future_pfs_analysis	pfs_3mon	RF	validation	90	257	99	158	0.758279	0.76	0.69	0.82
routine_markers	future_pfs_analysis	pfs_3mon	RF	validation	91	269	83	186	0.815779	0.82	0.75	0.87
routine_markers	future_pfs_analysis	pfs_3mon	RF	validation	92	256	114	142	0.667779	0.67	0.6	0.73
routine_markers	future_pfs_analysis	pfs_3mon	RF	validation	93	250	114	136	0.757095	0.76	0.69	0.82
routine_markers	future_pfs_analysis	pfs_3mon	RF	validation	94	228	104	124	0.786368	0.79	0.73	0.84
routine_markers	future_pfs_analysis	pfs_3mon	RF	validation	95	244	87	157	0.691852	0.69	0.62	0.77
routine_markers	future_pfs_analysis	pfs_3mon	RF	validation	96	258	124	134	0.770101	0.77	0.71	0.83
routine_markers	future_pfs_analysis	pfs_3mon	RF	validation	97	259	109	150	0.635749	0.64	0.56	0.71
routine_markers	future_pfs_analysis	pfs_3mon	RF	validation	98	274	122	152	0.752642	0.75	0.69	0.81
routine_markers	future_pfs_analysis	pfs_3mon	RF	validation	99	275	139	136	0.713658	0.72	0.65	0.78
routine_markers	future_pfs_analysis	pfs_3mon	RF	validation	100	269	138	131	0.686912	0.69	0.62	0.75
routine_markers	future_pfs_analysis	pfs_6mon	RF	validation	1	273	148	125	0.691405	0.69	0.63	0.75
routine_markers	future_pfs_analysis	pfs_6mon	RF	validation	2	256	160	96	0.699674	0.7	0.63	0.76
routine_markers	future_pfs_analysis	pfs_6mon	RF	validation	3	253	170	83	0.596527	0.6	0.53	0.66
routine_markers	future_pfs_analysis	pfs_6mon	RF	validation	4	246	153	93	0.610162	0.61	0.53	0.69
routine_markers	future_pfs_analysis	pfs_6mon	RF	validation	5	249	148	101	0.643832	0.65	0.57	0.71
routine_markers	future_pfs_analysis	pfs_6mon	RF	validation	6	247	145	102	0.729412	0.73	0.67	0.79
routine_markers	future_pfs_analysis	pfs_6mon	RF	validation	7	241	124	117	0.725875	0.73	0.67	0.79
routine_markers	future_pfs_analysis	pfs_6mon	RF	validation	8	274	185	89	0.698573	0.7	0.63	0.76
routine_markers	future_pfs_analysis	pfs_6mon	RF	validation	9	264	175	89	0.64183	0.64	0.56	0.71
routine_markers	future_pfs_analysis	pfs_6mon	RF	validation	10	250	152	98	0.686963	0.69	0.62	0.75
routine_markers	future_pfs_analysis	pfs_6mon	RF	validation	11	262	169	93	0.681237	0.68	0.61	0.75
routine_markers	future_pfs_analysis	pfs_6mon	RF	validation	12	261	160	101	0.705879	0.71	0.64	0.77
routine_markers	future_pfs_analysis	pfs_6mon	RF	validation	13	256	152	104	0.589195	0.59	0.52	0.66
routine_markers	future_pfs_analysis	pfs_6mon	RF	validation	14	240	122	118	0.706446	0.71	0.64	0.77
routine_markers	future_pfs_analysis	pfs_6mon	RF	validation	15	262	145	117	0.817978	0.82	0.76	0.87
routine_markers	future_pfs_analysis	pfs_6mon	RF	validation	16	244	129	115	0.696461	0.7	0.63	0.76
routine_markers	future_pfs_analysis	pfs_6mon	RF	validation	17	238	172	66	0.612932	0.62	0.53	0.7
routine_markers	future_pfs_analysis	pfs_6mon	RF	validation	18	265	145	120	0.621408	0.62	0.55	0.69
routine_markers	future_pfs_analysis	pfs_6mon	RF	validation	19	276	172	104	0.706731	0.71	0.64	0.77
routine_markers	future_pfs_analysis	pfs_6mon	RF	validation	20	287	204	83	0.651665	0.65	0.59	0.72
routine_markers	future_pfs_analysis	pfs_6mon	RF	validation	21	260	179	81	0.767294	0.77	0.7	0.82
routine_markers	future_pfs_analysis	pfs_6mon	RF	validation	22	261	173	88	0.784879	0.79	0.72	0.84
routine_markers	future_pfs_analysis	pfs_6mon	RF	validation	23	244	172	72	0.782219	0.78	0.72	0.84
routine_markers	future_pfs_analysis	pfs_6mon	RF	validation	24	236	178	58	0.647908	0.65	0.55	0.73
routine_markers	future_pfs_analysis	pfs_6mon	RF	validation	25	240	165	75	0.643475	0.65	0.57	0.72
routine_markers	future_pfs_analysis	pfs_6mon	RF	validation	26	236	178	58	0.695564	0.7	0.62	0.77
routine_markers	future_pfs_analysis	pfs_6mon	RF	validation	27	230	129	101	0.671272	0.67	0.61	0.73
routine_markers	future_pfs_analysis	pfs_6mon	RF	validation	28	245	137	108	0.814544	0.82	0.76	0.86
routine_markers	future_pfs_analysis	pfs_6mon	RF	validation	29	259	184	75	0.751014	0.75	0.67	0.82
routine_markers	future_pfs_analysis	pfs_6mon	RF	validation	30	260	146	114	0.761596	0.76	0.7	0.81
routine_markers	future_pfs_analysis	pfs_6mon	RF	validation	31	281	189	92	0.645043	0.64	0.57	0.71
routine_markers	future_pfs_analysis	pfs_6mon	RF	validation	32	236	124	112	0.734735	0.735	0.67	0.79
routine_markers	future_pfs_analysis	pfs_6mon	RF	validation	33	238	124	114	0.764219	0.77	0.71	0.82025
routine_markers	future_pfs_analysis	pfs_6mon	RF	validation	34	266	177	89	0.657653	0.66	0.59	0.72
routine_markers	future_pfs_analysis	pfs_6mon	RF	validation	35	225	159	66	0.683438	0.68	0.6	0.76
routine_markers	future_pfs_analysis	pfs_6mon	RF	validation	36	251	160	91	0.770948	0.77	0.71	0.83
routine_markers	future_pfs_analysis	pfs_6mon	RF	validation	37	255	140	115	0.643665	0.65	0.57	0.71
routine_markers	future_pfs_analysis	pfs_6mon	RF	validation	38	272	130	142	0.749729	0.75	0.7	0.8
routine_markers	future_pfs_analysis	pfs_6mon	RF	validation	39	279	190	89	0.716854	0.72	0.65	0.78
routine_markers	future_pfs_analysis	pfs_6mon	RF	validation	40	239	168	71	0.704142	0.7	0.63975	0.77025
routine_markers	future_pfs_analysis	pfs_6mon	RF	validation	41	256	159	97	0.692407	0.69	0.62	0.76
routine_markers	future_pfs_analysis	pfs_6mon	RF	validation	42	245	161	84	0.711217	0.71	0.64	0.78
routine_markers	future_pfs_analysis	pfs_6mon	RF	validation	43	281	151	130	0.756801	0.76	0.7	0.81
routine_markers	future_pfs_analysis	pfs_6mon	RF	validation	44	244	138	106	0.791325	0.79	0.74	0.85
routine_markers	future_pfs_analysis	pfs_6mon	RF	validation	45	265	139	126	0.663755	0.66	0.6	0.73
routine_markers	future_pfs_analysis	pfs_6mon	RF	validation	46	240	108	132	0.699776	0.7	0.63	0.77
routine_markers	future_pfs_analysis	pfs_6mon	RF	validation	47	216	150	66	0.763434	0.77	0.7	0.83
routine_markers	future_pfs_analysis	pfs_6mon	RF	validation	48	255	150	105	0.679683	0.68	0.62	0.74
routine_markers	future_pfs_analysis	pfs_6mon	RF	validation	49	264	185	79	0.737564	0.74	0.67	0.80025
routine_markers	future_pfs_analysis	pfs_6mon	RF	validation	50	252	119	133	0.797687	0.8	0.74	0.85
routine_markers	future_pfs_analysis	pfs_6mon	RF	validation	51	270	188	82	0.66431	0.66	0.59	0.73
routine_markers	future_pfs_analysis	pfs_6mon	RF	validation	52	267	164	103	0.707643	0.71	0.64	0.78
routine_markers	future_pfs_analysis	pfs_6mon	RF	validation	53	256	133	123	0.689406	0.69	0.62	0.75
routine_markers	future_pfs_analysis	pfs_6mon	RF	validation	54	276	146	130	0.684089	0.68	0.61	0.75
routine_markers	future_pfs_analysis	pfs_6mon	RF	validation	55	251	137	114	0.77289	0.77	0.71	0.83
routine_markers	future_pfs_analysis	pfs_6mon	RF	validation	56	240	128	112	0.754116	0.75	0.7	0.81
routine_markers	future_pfs_analysis	pfs_6mon	RF	validation	57	242	156	86	0.667338	0.67	0.6	0.73
routine_markers	future_pfs_analysis	pfs_6mon	RF	validation	58	258	150	108	0.643025	0.64	0.58	0.71
routine_markers	future_pfs_analysis	pfs_6mon	RF	validation	59	270	156	114	0.670828	0.67	0.6	0.74
routine_markers	future_pfs_analysis	pfs_6mon	RF	validation	60	225	113	112	0.661346	0.66	0.59	0.73
routine_markers	future_pfs_analysis	pfs_6mon	RF	validation	61	246	160	86	0.681468	0.68	0.62	0.75
routine_markers	future_pfs_analysis	pfs_6mon	RF	validation	62	267	129	138	0.76306	0.76	0.71	0.82
routine_markers	future_pfs_analysis	pfs_6mon	RF	validation	63	267	150	117	0.708661	0.71	0.64	0.77
routine_markers	future_pfs_analysis	pfs_6mon	RF	validation	64	276	164	112	0.776677	0.78	0.72	0.83
routine_markers	future_pfs_analysis	pfs_6mon	RF	validation	65	285	175	110	0.720623	0.72	0.66	0.78
routine_markers	future_pfs_analysis	pfs_6mon	RF	validation	66	294	209	85	0.609795	0.61	0.53	0.68
routine_markers	future_pfs_analysis	pfs_6mon	RF	validation	67	267	166	101	0.764702	0.77	0.71	0.82
routine_markers	future_pfs_analysis	pfs_6mon	RF	validation	68	276	129	147	0.758424	0.76	0.7	0.81
routine_markers	future_pfs_analysis	pfs_6mon	RF	validation	69	266	170	96	0.723775	0.72	0.66	0.79
routine_markers	future_pfs_analysis	pfs_6mon	RF	validation	70	266	153	113	0.605819	0.6	0.54	0.67
routine_markers	future_pfs_analysis	pfs_6mon	RF	validation	71	288	181	107	0.701038	0.7	0.63975	0.76
routine_markers	future_pfs_analysis	pfs_6mon	RF	validation	72	265	148	117	0.662538	0.66	0.6	0.73
routine_markers	future_pfs_analysis	pfs_6mon	RF	validation	73	282	173	109	0.699369	0.7	0.64	0.77
routine_markers	future_pfs_analysis	pfs_6mon	RF	validation	74	288	175	113	0.762478	0.76	0.7	0.82
routine_markers	future_pfs_analysis	pfs_6mon	RF	validation	75	267	127	140	0.733127	0.73	0.67	0.78
routine_markers	future_pfs_analysis	pfs_6mon	RF	validation	76	292	184	108	0.656149	0.66	0.59	0.72
routine_markers	future_pfs_analysis	pfs_6mon	RF	validation	77	239	136	103	0.654483	0.65	0.58	0.72
routine_markers	future_pfs_analysis	pfs_6mon	RF	validation	78	260	157	103	0.724754	0.725	0.66	0.78
routine_markers	future_pfs_analysis	pfs_6mon	RF	validation	79	258	130	128	0.783173	0.79	0.72	0.84
routine_markers	future_pfs_analysis	pfs_6mon	RF	validation	80	240	131	109	0.719028	0.72	0.66	0.78
routine_markers	future_pfs_analysis	pfs_6mon	RF	validation	81	285	168	117	0.669923	0.67	0.6	0.74
routine_markers	future_pfs_analysis	pfs_6mon	RF	validation	82	256	176	80	0.626776	0.63	0.55975	0.7
routine_markers	future_pfs_analysis	pfs_6mon	RF	validation	83	282	187	95	0.600338	0.6	0.53	0.67
routine_markers	future_pfs_analysis	pfs_6mon	RF	validation	84	230	144	86	0.796673	0.8	0.73	0.85
routine_markers	future_pfs_analysis	pfs_6mon	RF	validation	85	260	160	100	0.762563	0.76	0.7	0.82
routine_markers	future_pfs_analysis	pfs_6mon	RF	validation	86	264	171	93	0.736088	0.74	0.68	0.79025
routine_markers	future_pfs_analysis	pfs_6mon	RF	validation	87	268	175	93	0.634163	0.635	0.58	0.69
routine_markers	future_pfs_analysis	pfs_6mon	RF	validation	88	232	141	91	0.739147	0.74	0.67	0.8
routine_markers	future_pfs_analysis	pfs_6mon	RF	validation	89	222	102	120	0.78848	0.79	0.72	0.84
routine_markers	future_pfs_analysis	pfs_6mon	RF	validation	90	257	130	127	0.747062	0.75	0.68	0.81
routine_markers	future_pfs_analysis	pfs_6mon	RF	validation	91	269	135	134	0.728469	0.73	0.67	0.78025
routine_markers	future_pfs_analysis	pfs_6mon	RF	validation	92	256	167	89	0.667967	0.67	0.6	0.73
routine_markers	future_pfs_analysis	pfs_6mon	RF	validation	93	250	155	95	0.652767	0.65	0.57	0.73
routine_markers	future_pfs_analysis	pfs_6mon	RF	validation	94	228	131	97	0.684111	0.68	0.61	0.75
routine_markers	future_pfs_analysis	pfs_6mon	RF	validation	95	244	127	117	0.705902	0.7	0.64	0.77
routine_markers	future_pfs_analysis	pfs_6mon	RF	validation	96	258	169	89	0.6828	0.68	0.61975	0.75
routine_markers	future_pfs_analysis	pfs_6mon	RF	validation	97	259	163	96	0.646792	0.65	0.57	0.71
routine_markers	future_pfs_analysis	pfs_6mon	RF	validation	98	274	185	89	0.705436	0.71	0.64	0.77
routine_markers	future_pfs_analysis	pfs_6mon	RF	validation	99	275	197	78	0.661265	0.66	0.59	0.74
routine_markers	future_pfs_analysis	pfs_6mon	RF	validation	100	269	203	66	0.782281	0.78	0.72	0.84
routine_markers	future_pfs_analysis	pfs_9mon	RF	validation	1	273	182	91	0.602222	0.6	0.52	0.67
routine_markers	future_pfs_analysis	pfs_9mon	RF	validation	2	256	188	68	0.722935	0.72	0.66	0.79
routine_markers	future_pfs_analysis	pfs_9mon	RF	validation	3	253	193	60	0.633247	0.63	0.57	0.7
routine_markers	future_pfs_analysis	pfs_9mon	RF	validation	4	246	170	76	0.662461	0.66	0.59	0.73
routine_markers	future_pfs_analysis	pfs_9mon	RF	validation	5	249	167	82	0.728494	0.73	0.66975	0.79
routine_markers	future_pfs_analysis	pfs_9mon	RF	validation	6	247	171	76	0.70891	0.71	0.64	0.78
routine_markers	future_pfs_analysis	pfs_9mon	RF	validation	7	241	147	94	0.660262	0.66	0.6	0.73
routine_markers	future_pfs_analysis	pfs_9mon	RF	validation	8	274	207	67	0.784123	0.79	0.73	0.84
routine_markers	future_pfs_analysis	pfs_9mon	RF	validation	9	264	224	40	0.702902	0.7	0.6	0.8
routine_markers	future_pfs_analysis	pfs_9mon	RF	validation	10	250	176	74	0.741324	0.74	0.67975	0.8
routine_markers	future_pfs_analysis	pfs_9mon	RF	validation	11	262	185	77	0.650614	0.65	0.58	0.72
routine_markers	future_pfs_analysis	pfs_9mon	RF	validation	12	261	201	60	0.608541	0.61	0.54	0.68
routine_markers	future_pfs_analysis	pfs_9mon	RF	validation	13	256	193	63	0.685254	0.69	0.61	0.75025
routine_markers	future_pfs_analysis	pfs_9mon	RF	validation	14	240	145	95	0.663303	0.66	0.59	0.73
routine_markers	future_pfs_analysis	pfs_9mon	RF	validation	15	262	162	100	0.776204	0.78	0.72	0.83
routine_markers	future_pfs_analysis	pfs_9mon	RF	validation	16	244	171	73	0.800288	0.8	0.74	0.85
routine_markers	future_pfs_analysis	pfs_9mon	RF	validation	17	238	198	40	0.718056	0.72	0.64	0.79
routine_markers	future_pfs_analysis	pfs_9mon	RF	validation	18	265	184	81	0.70726	0.71	0.65	0.77
routine_markers	future_pfs_analysis	pfs_9mon	RF	validation	19	276	193	83	0.768837	0.77	0.71	0.82
routine_markers	future_pfs_analysis	pfs_9mon	RF	validation	20	287	237	50	0.677722	0.68	0.6	0.75
routine_markers	future_pfs_analysis	pfs_9mon	RF	validation	21	260	204	56	0.783088	0.78	0.71	0.85
routine_markers	future_pfs_analysis	pfs_9mon	RF	validation	22	261	201	60	0.733416	0.73	0.66975	0.8
routine_markers	future_pfs_analysis	pfs_9mon	RF	validation	23	244	192	52	0.721254	0.72	0.65	0.79
routine_markers	future_pfs_analysis	pfs_9mon	RF	validation	24	236	207	29	0.563718	0.56	0.46	0.68
routine_markers	future_pfs_analysis	pfs_9mon	RF	validation	25	240	181	59	0.753816	0.75	0.68	0.81
routine_markers	future_pfs_analysis	pfs_9mon	RF	validation	26	236	191	45	0.79459	0.8	0.73	0.85
routine_markers	future_pfs_analysis	pfs_9mon	RF	validation	27	230	153	77	0.730328	0.73	0.67	0.8
routine_markers	future_pfs_analysis	pfs_9mon	RF	validation	28	245	161	84	0.840728	0.84	0.78	0.89
routine_markers	future_pfs_analysis	pfs_9mon	RF	validation	29	259	196	63	0.709832	0.71	0.63	0.79
routine_markers	future_pfs_analysis	pfs_9mon	RF	validation	30	260	159	101	0.779501	0.78	0.72	0.84
routine_markers	future_pfs_analysis	pfs_9mon	RF	validation	31	281	215	66	0.742424	0.74	0.68	0.8
routine_markers	future_pfs_analysis	pfs_9mon	RF	validation	32	236	150	86	0.735039	0.74	0.67	0.8
routine_markers	future_pfs_analysis	pfs_9mon	RF	validation	33	238	141	97	0.662645	0.66	0.59	0.73
routine_markers	future_pfs_analysis	pfs_9mon	RF	validation	34	266	192	74	0.733038	0.73	0.66	0.79
routine_markers	future_pfs_analysis	pfs_9mon	RF	validation	35	225	162	63	0.660788	0.66	0.58	0.74
routine_markers	future_pfs_analysis	pfs_9mon	RF	validation	36	251	177	74	0.788059	0.79	0.72975	0.84
routine_markers	future_pfs_analysis	pfs_9mon	RF	validation	37	255	165	90	0.60633	0.61	0.54	0.67
routine_markers	future_pfs_analysis	pfs_9mon	RF	validation	38	272	152	120	0.787692	0.79	0.73	0.84
routine_markers	future_pfs_analysis	pfs_9mon	RF	validation	39	279	212	67	0.676429	0.68	0.61	0.74
routine_markers	future_pfs_analysis	pfs_9mon	RF	validation	40	239	198	41	0.665681	0.66	0.57	0.75
routine_markers	future_pfs_analysis	pfs_9mon	RF	validation	41	256	175	81	0.698624	0.7	0.62975	0.76
routine_markers	future_pfs_analysis	pfs_9mon	RF	validation	42	245	173	72	0.694284	0.69	0.62975	0.75
routine_markers	future_pfs_analysis	pfs_9mon	RF	validation	43	281	189	92	0.797274	0.8	0.73	0.85
routine_markers	future_pfs_analysis	pfs_9mon	RF	validation	44	244	165	79	0.803913	0.8	0.74	0.85
routine_markers	future_pfs_analysis	pfs_9mon	RF	validation	45	265	149	116	0.652395	0.65	0.58	0.72
routine_markers	future_pfs_analysis	pfs_9mon	RF	validation	46	240	128	112	0.676758	0.68	0.61	0.74
routine_markers	future_pfs_analysis	pfs_9mon	RF	validation	47	216	161	55	0.798984	0.8	0.74	0.85
routine_markers	future_pfs_analysis	pfs_9mon	RF	validation	48	255	181	74	0.732044	0.73	0.67	0.79
routine_markers	future_pfs_analysis	pfs_9mon	RF	validation	49	264	204	60	0.72451	0.73	0.67	0.79
routine_markers	future_pfs_analysis	pfs_9mon	RF	validation	50	252	143	109	0.656284	0.66	0.59	0.72025
routine_markers	future_pfs_analysis	pfs_9mon	RF	validation	51	270	218	52	0.700688	0.7	0.62	0.78
routine_markers	future_pfs_analysis	pfs_9mon	RF	validation	52	267	201	66	0.695688	0.7	0.63	0.76
routine_markers	future_pfs_analysis	pfs_9mon	RF	validation	53	256	158	98	0.662232	0.66	0.59	0.74
routine_markers	future_pfs_analysis	pfs_9mon	RF	validation	54	276	174	102	0.635114	0.63	0.57	0.7
routine_markers	future_pfs_analysis	pfs_9mon	RF	validation	55	251	159	92	0.834359	0.84	0.78	0.88025
routine_markers	future_pfs_analysis	pfs_9mon	RF	validation	56	240	162	78	0.727802	0.73	0.66	0.79025
routine_markers	future_pfs_analysis	pfs_9mon	RF	validation	57	242	173	69	0.700008	0.7	0.63	0.77
routine_markers	future_pfs_analysis	pfs_9mon	RF	validation	58	258	190	68	0.576935	0.58	0.5	0.65
routine_markers	future_pfs_analysis	pfs_9mon	RF	validation	59	270	190	80	0.745789	0.75	0.68975	0.8
routine_markers	future_pfs_analysis	pfs_9mon	RF	validation	60	225	140	85	0.637101	0.64	0.56	0.7
routine_markers	future_pfs_analysis	pfs_9mon	RF	validation	61	246	186	60	0.745072	0.75	0.67975	0.81
routine_markers	future_pfs_analysis	pfs_9mon	RF	validation	62	267	144	123	0.721432	0.72	0.66	0.78
routine_markers	future_pfs_analysis	pfs_9mon	RF	validation	63	267	182	85	0.657789	0.66	0.59	0.73
routine_markers	future_pfs_analysis	pfs_9mon	RF	validation	64	276	183	93	0.778365	0.78	0.72975	0.84
routine_markers	future_pfs_analysis	pfs_9mon	RF	validation	65	285	204	81	0.689028	0.69	0.62	0.75025
routine_markers	future_pfs_analysis	pfs_9mon	RF	validation	66	294	245	49	0.704123	0.7	0.63	0.77
routine_markers	future_pfs_analysis	pfs_9mon	RF	validation	67	267	180	87	0.770817	0.77	0.71	0.83
routine_markers	future_pfs_analysis	pfs_9mon	RF	validation	68	276	172	104	0.761013	0.76	0.7	0.82
routine_markers	future_pfs_analysis	pfs_9mon	RF	validation	69	266	191	75	0.773787	0.77	0.72	0.83
routine_markers	future_pfs_analysis	pfs_9mon	RF	validation	70	266	174	92	0.60907	0.61	0.53	0.68
routine_markers	future_pfs_analysis	pfs_9mon	RF	validation	71	288	214	74	0.67937	0.68	0.61	0.74
routine_markers	future_pfs_analysis	pfs_9mon	RF	validation	72	265	168	97	0.678449	0.68	0.61975	0.75
routine_markers	future_pfs_analysis	pfs_9mon	RF	validation	73	282	208	74	0.764163	0.76	0.7	0.82
routine_markers	future_pfs_analysis	pfs_9mon	RF	validation	74	288	198	90	0.810438	0.81	0.75	0.86
routine_markers	future_pfs_analysis	pfs_9mon	RF	validation	75	267	153	114	0.746015	0.75	0.68	0.8
routine_markers	future_pfs_analysis	pfs_9mon	RF	validation	76	292	235	57	0.784546	0.79	0.73	0.84
routine_markers	future_pfs_analysis	pfs_9mon	RF	validation	77	239	154	85	0.674026	0.67	0.62	0.74
routine_markers	future_pfs_analysis	pfs_9mon	RF	validation	78	260	183	77	0.766447	0.77	0.7	0.83
routine_markers	future_pfs_analysis	pfs_9mon	RF	validation	79	258	171	87	0.695638	0.7	0.63	0.76
routine_markers	future_pfs_analysis	pfs_9mon	RF	validation	80	240	164	76	0.744544	0.75	0.68	0.8
routine_markers	future_pfs_analysis	pfs_9mon	RF	validation	81	285	199	86	0.745355	0.74	0.68	0.81
routine_markers	future_pfs_analysis	pfs_9mon	RF	validation	82	256	197	59	0.706616	0.71	0.63	0.77
routine_markers	future_pfs_analysis	pfs_9mon	RF	validation	83	282	222	60	0.555368	0.55	0.48	0.63
routine_markers	future_pfs_analysis	pfs_9mon	RF	validation	84	230	148	82	0.815013	0.81	0.75	0.87
routine_markers	future_pfs_analysis	pfs_9mon	RF	validation	85	260	182	78	0.843477	0.85	0.8	0.89
routine_markers	future_pfs_analysis	pfs_9mon	RF	validation	86	264	196	68	0.633141	0.63	0.56	0.7
routine_markers	future_pfs_analysis	pfs_9mon	RF	validation	87	268	195	73	0.652687	0.65	0.58	0.72
routine_markers	future_pfs_analysis	pfs_9mon	RF	validation	88	232	166	66	0.779436	0.78	0.71	0.84
routine_markers	future_pfs_analysis	pfs_9mon	RF	validation	89	222	122	100	0.700943	0.7	0.63	0.77
routine_markers	future_pfs_analysis	pfs_9mon	RF	validation	90	257	155	102	0.783112	0.79	0.73	0.84
routine_markers	future_pfs_analysis	pfs_9mon	RF	validation	91	269	173	96	0.749759	0.75	0.68	0.81
routine_markers	future_pfs_analysis	pfs_9mon	RF	validation	92	256	182	74	0.631126	0.63	0.55	0.71
routine_markers	future_pfs_analysis	pfs_9mon	RF	validation	93	250	192	58	0.64305	0.64	0.56	0.72
routine_markers	future_pfs_analysis	pfs_9mon	RF	validation	94	228	143	85	0.665817	0.67	0.59	0.73
routine_markers	future_pfs_analysis	pfs_9mon	RF	validation	95	244	147	97	0.720457	0.72	0.66	0.78
routine_markers	future_pfs_analysis	pfs_9mon	RF	validation	96	258	190	68	0.702399	0.7	0.63	0.78
routine_markers	future_pfs_analysis	pfs_9mon	RF	validation	97	259	185	74	0.813294	0.81	0.76	0.87
routine_markers	future_pfs_analysis	pfs_9mon	RF	validation	98	274	212	62	0.6479	0.65	0.57	0.73
routine_markers	future_pfs_analysis	pfs_9mon	RF	validation	99	275	220	55	0.673058	0.67	0.6	0.75
routine_markers	future_pfs_analysis	pfs_9mon	RF	validation	100	269	216	53	0.808176	0.81	0.75	0.86
routine_markers	future_pfs_analysis	pfs_1year	RF	validation	1	273	214	59	0.547125	0.55	0.46	0.63
routine_markers	future_pfs_analysis	pfs_1year	RF	validation	2	256	205	51	0.7077	0.71	0.63	0.79
routine_markers	future_pfs_analysis	pfs_1year	RF	validation	3	253	213	40	0.544366	0.54	0.45	0.63025
routine_markers	future_pfs_analysis	pfs_1year	RF	validation	4	246	172	74	0.66829	0.67	0.59	0.74
routine_markers	future_pfs_analysis	pfs_1year	RF	validation	5	249	173	76	0.728932	0.73	0.65	0.8
routine_markers	future_pfs_analysis	pfs_1year	RF	validation	6	247	182	65	0.663567	0.66	0.58	0.74025
routine_markers	future_pfs_analysis	pfs_1year	RF	validation	7	241	172	69	0.659757	0.66	0.58	0.74
routine_markers	future_pfs_analysis	pfs_1year	RF	validation	8	274	221	53	0.759114	0.76	0.7	0.83
routine_markers	future_pfs_analysis	pfs_1year	RF	validation	9	264	233	31	0.638516	0.64	0.55	0.73
routine_markers	future_pfs_analysis	pfs_1year	RF	validation	10	250	188	62	0.795427	0.8	0.72	0.86
routine_markers	future_pfs_analysis	pfs_1year	RF	validation	11	262	195	67	0.68052	0.68	0.6	0.76
routine_markers	future_pfs_analysis	pfs_1year	RF	validation	12	261	218	43	0.643589	0.64	0.55	0.73
routine_markers	future_pfs_analysis	pfs_1year	RF	validation	13	256	204	52	0.652055	0.65	0.56975	0.73
routine_markers	future_pfs_analysis	pfs_1year	RF	validation	14	240	166	74	0.657441	0.66	0.58975	0.73
routine_markers	future_pfs_analysis	pfs_1year	RF	validation	15	262	187	75	0.734189	0.73	0.66	0.8
routine_markers	future_pfs_analysis	pfs_1year	RF	validation	16	244	181	63	0.809261	0.81	0.75	0.86025
routine_markers	future_pfs_analysis	pfs_1year	RF	validation	17	238	205	33	0.735477	0.74	0.63	0.83
routine_markers	future_pfs_analysis	pfs_1year	RF	validation	18	265	204	61	0.671569	0.67	0.6	0.74
routine_markers	future_pfs_analysis	pfs_1year	RF	validation	19	276	211	65	0.738534	0.74	0.68	0.8
routine_markers	future_pfs_analysis	pfs_1year	RF	validation	20	287	243	44	0.785541	0.79	0.72	0.85
routine_markers	future_pfs_analysis	pfs_1year	RF	validation	21	260	210	50	0.79	0.79	0.71	0.86
routine_markers	future_pfs_analysis	pfs_1year	RF	validation	22	261	221	40	0.687104	0.69	0.59	0.77
routine_markers	future_pfs_analysis	pfs_1year	RF	validation	23	244	207	37	0.748531	0.75	0.68	0.82
routine_markers	future_pfs_analysis	pfs_1year	RF	validation	24	236	215	21	0.42835	0.43	0.31	0.55
routine_markers	future_pfs_analysis	pfs_1year	RF	validation	25	240	182	58	0.749811	0.75	0.68	0.82
routine_markers	future_pfs_analysis	pfs_1year	RF	validation	26	236	203	33	0.802956	0.805	0.74	0.87
routine_markers	future_pfs_analysis	pfs_1year	RF	validation	27	230	176	54	0.699179	0.7	0.62	0.77
routine_markers	future_pfs_analysis	pfs_1year	RF	validation	28	245	173	72	0.850514	0.85	0.79	0.9
routine_markers	future_pfs_analysis	pfs_1year	RF	validation	29	259	205	54	0.595845	0.6	0.51	0.67
routine_markers	future_pfs_analysis	pfs_1year	RF	validation	30	260	188	72	0.727652	0.73	0.65	0.79
routine_markers	future_pfs_analysis	pfs_1year	RF	validation	31	281	231	50	0.756883	0.76	0.68	0.82
routine_markers	future_pfs_analysis	pfs_1year	RF	validation	32	236	162	74	0.686103	0.69	0.62	0.75025
routine_markers	future_pfs_analysis	pfs_1year	RF	validation	33	238	155	83	0.659464	0.66	0.59	0.73
routine_markers	future_pfs_analysis	pfs_1year	RF	validation	34	266	193	73	0.727234	0.73	0.66	0.79
routine_markers	future_pfs_analysis	pfs_1year	RF	validation	35	225	165	60	0.672929	0.67	0.59	0.75
routine_markers	future_pfs_analysis	pfs_1year	RF	validation	36	251	191	60	0.72103	0.72	0.64	0.79
routine_markers	future_pfs_analysis	pfs_1year	RF	validation	37	255	187	68	0.528979	0.53	0.44	0.61
routine_markers	future_pfs_analysis	pfs_1year	RF	validation	38	272	167	105	0.756145	0.76	0.7	0.81025
routine_markers	future_pfs_analysis	pfs_1year	RF	validation	39	279	222	57	0.640825	0.64	0.55	0.72
routine_markers	future_pfs_analysis	pfs_1year	RF	validation	40	239	204	35	0.69944	0.7	0.59	0.79
routine_markers	future_pfs_analysis	pfs_1year	RF	validation	41	256	181	75	0.719116	0.72	0.65	0.78
routine_markers	future_pfs_analysis	pfs_1year	RF	validation	42	245	189	56	0.66147	0.66	0.57975	0.74
routine_markers	future_pfs_analysis	pfs_1year	RF	validation	43	281	202	79	0.776726	0.78	0.72	0.84
routine_markers	future_pfs_analysis	pfs_1year	RF	validation	44	244	178	66	0.78907	0.79	0.73	0.85
routine_markers	future_pfs_analysis	pfs_1year	RF	validation	45	265	165	100	0.651273	0.65	0.58	0.72
routine_markers	future_pfs_analysis	pfs_1year	RF	validation	46	240	156	84	0.688568	0.69	0.62	0.76
routine_markers	future_pfs_analysis	pfs_1year	RF	validation	47	216	178	38	0.776759	0.78	0.7	0.84
routine_markers	future_pfs_analysis	pfs_1year	RF	validation	48	255	193	62	0.773776	0.77	0.71	0.84
routine_markers	future_pfs_analysis	pfs_1year	RF	validation	49	264	225	39	0.67453	0.67	0.58975	0.75
routine_markers	future_pfs_analysis	pfs_1year	RF	validation	50	252	166	86	0.668465	0.67	0.6	0.73
routine_markers	future_pfs_analysis	pfs_1year	RF	validation	51	270	222	48	0.764546	0.76	0.7	0.83
routine_markers	future_pfs_analysis	pfs_1year	RF	validation	52	267	218	49	0.667993	0.67	0.58	0.75
routine_markers	future_pfs_analysis	pfs_1year	RF	validation	53	256	177	79	0.699421	0.7	0.63	0.76
routine_markers	future_pfs_analysis	pfs_1year	RF	validation	54	276	196	80	0.576658	0.58	0.5	0.65
routine_markers	future_pfs_analysis	pfs_1year	RF	validation	55	251	178	73	0.75304	0.75	0.69	0.81
routine_markers	future_pfs_analysis	pfs_1year	RF	validation	56	240	182	58	0.799829	0.8	0.73	0.86
routine_markers	future_pfs_analysis	pfs_1year	RF	validation	57	242	179	63	0.702048	0.7	0.63	0.77
routine_markers	future_pfs_analysis	pfs_1year	RF	validation	58	258	216	42	0.602954	0.6	0.52	0.68
routine_markers	future_pfs_analysis	pfs_1year	RF	validation	59	270	214	56	0.676318	0.68	0.59975	0.76
routine_markers	future_pfs_analysis	pfs_1year	RF	validation	60	225	162	63	0.585832	0.59	0.50975	0.66
routine_markers	future_pfs_analysis	pfs_1year	RF	validation	61	246	197	49	0.753134	0.75	0.68	0.82
routine_markers	future_pfs_analysis	pfs_1year	RF	validation	62	267	162	105	0.691005	0.69	0.62	0.76
routine_markers	future_pfs_analysis	pfs_1year	RF	validation	63	267	197	70	0.559753	0.56	0.49	0.63
routine_markers	future_pfs_analysis	pfs_1year	RF	validation	64	276	193	83	0.788564	0.79	0.73	0.84
routine_markers	future_pfs_analysis	pfs_1year	RF	validation	65	285	211	74	0.666581	0.67	0.59	0.73025
routine_markers	future_pfs_analysis	pfs_1year	RF	validation	66	294	253	41	0.741444	0.74	0.66	0.81
routine_markers	future_pfs_analysis	pfs_1year	RF	validation	67	267	190	77	0.66056	0.66	0.58	0.74
routine_markers	future_pfs_analysis	pfs_1year	RF	validation	68	276	193	83	0.700543	0.7	0.62	0.77
routine_markers	future_pfs_analysis	pfs_1year	RF	validation	69	266	202	64	0.758277	0.76	0.69	0.82
routine_markers	future_pfs_analysis	pfs_1year	RF	validation	70	266	183	83	0.621963	0.62	0.55	0.69
routine_markers	future_pfs_analysis	pfs_1year	RF	validation	71	288	231	57	0.611947	0.62	0.54	0.68
routine_markers	future_pfs_analysis	pfs_1year	RF	validation	72	265	180	85	0.612222	0.61	0.54	0.68
routine_markers	future_pfs_analysis	pfs_1year	RF	validation	73	282	215	67	0.731482	0.73	0.67	0.79
routine_markers	future_pfs_analysis	pfs_1year	RF	validation	74	288	208	80	0.769742	0.77	0.71	0.83
routine_markers	future_pfs_analysis	pfs_1year	RF	validation	75	267	172	95	0.680906	0.68	0.61	0.74
routine_markers	future_pfs_analysis	pfs_1year	RF	validation	76	292	252	40	0.870734	0.87	0.8	0.92
routine_markers	future_pfs_analysis	pfs_1year	RF	validation	77	239	168	71	0.646546	0.65	0.57	0.72
routine_markers	future_pfs_analysis	pfs_1year	RF	validation	78	260	196	64	0.778858	0.78	0.7	0.85025
routine_markers	future_pfs_analysis	pfs_1year	RF	validation	79	258	203	55	0.70318	0.7	0.63	0.77
routine_markers	future_pfs_analysis	pfs_1year	RF	validation	80	240	189	51	0.644258	0.65	0.55975	0.73
routine_markers	future_pfs_analysis	pfs_1year	RF	validation	81	285	213	72	0.669112	0.67	0.59	0.73
routine_markers	future_pfs_analysis	pfs_1year	RF	validation	82	256	203	53	0.733061	0.74	0.67	0.8
routine_markers	future_pfs_analysis	pfs_1year	RF	validation	83	282	238	44	0.48453	0.48	0.4	0.58
routine_markers	future_pfs_analysis	pfs_1year	RF	validation	84	230	151	79	0.774751	0.78	0.71	0.84
routine_markers	future_pfs_analysis	pfs_1year	RF	validation	85	260	193	67	0.792205	0.79	0.73	0.85
routine_markers	future_pfs_analysis	pfs_1year	RF	validation	86	264	223	41	0.518867	0.52	0.43	0.61
routine_markers	future_pfs_analysis	pfs_1year	RF	validation	87	268	211	57	0.557121	0.56	0.48	0.64
routine_markers	future_pfs_analysis	pfs_1year	RF	validation	88	232	173	59	0.766925	0.77	0.69	0.83
routine_markers	future_pfs_analysis	pfs_1year	RF	validation	89	222	139	83	0.741181	0.74	0.66	0.82
routine_markers	future_pfs_analysis	pfs_1year	RF	validation	90	257	177	80	0.706144	0.71	0.64	0.78
routine_markers	future_pfs_analysis	pfs_1year	RF	validation	91	269	174	95	0.707139	0.71	0.64	0.77
routine_markers	future_pfs_analysis	pfs_1year	RF	validation	92	256	194	62	0.545976	0.55	0.47	0.63
routine_markers	future_pfs_analysis	pfs_1year	RF	validation	93	250	208	42	0.63307	0.63	0.54	0.73
routine_markers	future_pfs_analysis	pfs_1year	RF	validation	94	228	166	62	0.593859	0.6	0.51	0.67
routine_markers	future_pfs_analysis	pfs_1year	RF	validation	95	244	166	78	0.755406	0.76	0.69	0.81
routine_markers	future_pfs_analysis	pfs_1year	RF	validation	96	258	207	51	0.741783	0.74	0.66	0.81025
routine_markers	future_pfs_analysis	pfs_1year	RF	validation	97	259	199	60	0.721524	0.72	0.66	0.78025
routine_markers	future_pfs_analysis	pfs_1year	RF	validation	98	274	221	53	0.596175	0.6	0.51	0.69
routine_markers	future_pfs_analysis	pfs_1year	RF	validation	99	275	226	49	0.637078	0.64	0.55	0.73
routine_markers	future_pfs_analysis	pfs_1year	RF	validation	100	269	220	49	0.818089	0.82	0.76	0.87
routine_markers	future_pfs_analysis_OS_from_PFS	os_1mon	RF	validation	1	273	15	258	0.926357	0.93	0.88	0.96
routine_markers	future_pfs_analysis_OS_from_PFS	os_1mon	RF	validation	2	256	12	244	0.830772	0.83	0.68	0.94
routine_markers	future_pfs_analysis_OS_from_PFS	os_1mon	RF	validation	3	253	10	243	0.919753	0.92	0.87	0.96
routine_markers	future_pfs_analysis_OS_from_PFS	os_1mon	RF	validation	4	246	20	226	0.812058	0.82	0.71	0.89
routine_markers	future_pfs_analysis_OS_from_PFS	os_1mon	RF	validation	5	249	17	232	0.829615	0.83	0.75	0.9
routine_markers	future_pfs_analysis_OS_from_PFS	os_1mon	RF	validation	6	247	18	229	0.698205	0.7	0.54	0.83
routine_markers	future_pfs_analysis_OS_from_PFS	os_1mon	RF	validation	7	241	15	226	0.936873	0.94	0.89	0.97
routine_markers	future_pfs_analysis_OS_from_PFS	os_1mon	RF	validation	8	274	7	267	0.761102	0.77	0.58	0.93
routine_markers	future_pfs_analysis_OS_from_PFS	os_1mon	RF	validation	9	264	27	237	0.837318	0.84	0.77	0.9
routine_markers	future_pfs_analysis_OS_from_PFS	os_1mon	RF	validation	10	250	7	243	0.704586	0.71	0.53	0.88
routine_markers	future_pfs_analysis_OS_from_PFS	os_1mon	RF	validation	11	262	11	251	0.968852	0.97	0.94	0.99
routine_markers	future_pfs_analysis_OS_from_PFS	os_1mon	RF	validation	12	261	9	252	0.880071	0.88	0.78	0.96
routine_markers	future_pfs_analysis_OS_from_PFS	os_1mon	RF	validation	13	256	4	252	0.897817	0.9	0.76	0.98
routine_markers	future_pfs_analysis_OS_from_PFS	os_1mon	RF	validation	14	240	13	227	0.827516	0.83	0.71	0.93
routine_markers	future_pfs_analysis_OS_from_PFS	os_1mon	RF	validation	15	262	9	253	0.884058	0.89	0.78	0.96
routine_markers	future_pfs_analysis_OS_from_PFS	os_1mon	RF	validation	16	244	3	241	0.782849	0.79	0.41	0.99
routine_markers	future_pfs_analysis_OS_from_PFS	os_1mon	RF	validation	17	238	15	223	0.751271	0.76	0.63	0.87
routine_markers	future_pfs_analysis_OS_from_PFS	os_1mon	RF	validation	18	265	9	256	0.890842	0.89	0.74	0.98
routine_markers	future_pfs_analysis_OS_from_PFS	os_1mon	RF	validation	19	276	5	271	0.939483	0.94	0.9	0.97025
routine_markers	future_pfs_analysis_OS_from_PFS	os_1mon	RF	validation	20	287	6	281	0.826216	0.83	0.67	0.94
routine_markers	future_pfs_analysis_OS_from_PFS	os_1mon	RF	validation	21	260	16	244	0.920594	0.92	0.86975	0.96
routine_markers	future_pfs_analysis_OS_from_PFS	os_1mon	RF	validation	22	261	13	248	0.906948	0.91	0.82	0.97
routine_markers	future_pfs_analysis_OS_from_PFS	os_1mon	RF	validation	23	244	5	239	0.923849	0.93	0.87	0.96025
routine_markers	future_pfs_analysis_OS_from_PFS	os_1mon	RF	validation	24	236	18	218	0.777778	0.78	0.64	0.9
routine_markers	future_pfs_analysis_OS_from_PFS	os_1mon	RF	validation	25	240	26	214	0.89486	0.9	0.84	0.94
routine_markers	future_pfs_analysis_OS_from_PFS	os_1mon	RF	validation	26	236	11	225	0.850909	0.85	0.74	0.95
routine_markers	future_pfs_analysis_OS_from_PFS	os_1mon	RF	validation	27	230	10	220	0.874545	0.88	0.76	0.96
routine_markers	future_pfs_analysis_OS_from_PFS	os_1mon	RF	validation	28	245	15	230	0.905217	0.91	0.79	0.99
routine_markers	future_pfs_analysis_OS_from_PFS	os_1mon	RF	validation	29	259	17	242	0.779533	0.78	0.69	0.86
routine_markers	future_pfs_analysis_OS_from_PFS	os_1mon	RF	validation	30	260	15	245	0.771429	0.77	0.67	0.87
routine_markers	future_pfs_analysis_OS_from_PFS	os_1mon	RF	validation	31	281	7	274	0.784672	0.79	0.7	0.86
routine_markers	future_pfs_analysis_OS_from_PFS	os_1mon	RF	validation	32	236	23	213	0.754644	0.75	0.66	0.84
routine_markers	future_pfs_analysis_OS_from_PFS	os_1mon	RF	validation	33	238	18	220	0.841414	0.84	0.73	0.92
routine_markers	future_pfs_analysis_OS_from_PFS	os_1mon	RF	validation	34	266	11	255	0.685561	0.69	0.51975	0.84025
routine_markers	future_pfs_analysis_OS_from_PFS	os_1mon	RF	validation	35	225	22	203	0.830497	0.83	0.74	0.90025
routine_markers	future_pfs_analysis_OS_from_PFS	os_1mon	RF	validation	36	251	5	246	0.904065	0.91	0.85	0.96
routine_markers	future_pfs_analysis_OS_from_PFS	os_1mon	RF	validation	37	255	14	241	0.92709	0.93	0.81	0.99
routine_markers	future_pfs_analysis_OS_from_PFS	os_1mon	RF	validation	38	272	20	252	0.956944	0.96	0.93	0.98
routine_markers	future_pfs_analysis_OS_from_PFS	os_1mon	RF	validation	39	279	7	272	0.884979	0.89	0.76	0.97
routine_markers	future_pfs_analysis_OS_from_PFS	os_1mon	RF	validation	40	239	10	229	0.900437	0.91	0.81	0.97
routine_markers	future_pfs_analysis_OS_from_PFS	os_1mon	RF	validation	41	256	15	241	0.884924	0.89	0.82	0.94
routine_markers	future_pfs_analysis_OS_from_PFS	os_1mon	RF	validation	42	245	8	237	0.901371	0.91	0.83	0.95025
routine_markers	future_pfs_analysis_OS_from_PFS	os_1mon	RF	validation	43	281	15	266	0.779699	0.78	0.65	0.88025
routine_markers	future_pfs_analysis_OS_from_PFS	os_1mon	RF	validation	44	244	19	225	0.939649	0.94	0.91	0.97
routine_markers	future_pfs_analysis_OS_from_PFS	os_1mon	RF	validation	45	265	6	259	0.867439	0.87	0.79	0.94
routine_markers	future_pfs_analysis_OS_from_PFS	os_1mon	RF	validation	46	240	20	220	0.725	0.73	0.6	0.84
routine_markers	future_pfs_analysis_OS_from_PFS	os_1mon	RF	validation	47	216	10	206	0.913592	0.92	0.82	0.98
routine_markers	future_pfs_analysis_OS_from_PFS	os_1mon	RF	validation	48	255	29	226	0.803326	0.8	0.7	0.88
routine_markers	future_pfs_analysis_OS_from_PFS	os_1mon	RF	validation	49	264	6	258	0.97093	0.97	0.93	1
routine_markers	future_pfs_analysis_OS_from_PFS	os_1mon	RF	validation	50	252	7	245	0.948105	0.95	0.91	0.97
routine_markers	future_pfs_analysis_OS_from_PFS	os_1mon	RF	validation	51	270	9	261	0.953597	0.95	0.92	0.98
routine_markers	future_pfs_analysis_OS_from_PFS	os_1mon	RF	validation	52	267	16	251	0.903137	0.91	0.8	0.98
routine_markers	future_pfs_analysis_OS_from_PFS	os_1mon	RF	validation	53	256	6	250	0.857333	0.86	0.71	0.95
routine_markers	future_pfs_analysis_OS_from_PFS	os_1mon	RF	validation	54	276	11	265	0.935163	0.94	0.89	0.97
routine_markers	future_pfs_analysis_OS_from_PFS	os_1mon	RF	validation	55	251	11	240	0.780682	0.78	0.67	0.88
routine_markers	future_pfs_analysis_OS_from_PFS	os_1mon	RF	validation	56	240	6	234	0.878917	0.89	0.73	0.99
routine_markers	future_pfs_analysis_OS_from_PFS	os_1mon	RF	validation	57	242	25	217	0.703779	0.7	0.59	0.79
routine_markers	future_pfs_analysis_OS_from_PFS	os_1mon	RF	validation	58	258	3	255	0.867974	0.87	0.76	1
routine_markers	future_pfs_analysis_OS_from_PFS	os_1mon	RF	validation	59	270	4	266	0.834586	0.84	0.65	0.97
routine_markers	future_pfs_analysis_OS_from_PFS	os_1mon	RF	validation	60	225	12	213	0.642019	0.64	0.43	0.82
routine_markers	future_pfs_analysis_OS_from_PFS	os_1mon	RF	validation	61	246	21	225	0.833757	0.84	0.74	0.91
routine_markers	future_pfs_analysis_OS_from_PFS	os_1mon	RF	validation	62	267	20	247	0.800911	0.8	0.71	0.88
routine_markers	future_pfs_analysis_OS_from_PFS	os_1mon	RF	validation	63	267	10	257	0.828405	0.83	0.72	0.92
routine_markers	future_pfs_analysis_OS_from_PFS	os_1mon	RF	validation	64	276	9	267	0.915938	0.92	0.87	0.96
routine_markers	future_pfs_analysis_OS_from_PFS	os_1mon	RF	validation	65	285	26	259	0.770196	0.77	0.67	0.87
routine_markers	future_pfs_analysis_OS_from_PFS	os_1mon	RF	validation	66	294	20	274	0.750091	0.75	0.63	0.85
routine_markers	future_pfs_analysis_OS_from_PFS	os_1mon	RF	validation	67	267	7	260	0.80522	0.81	0.65	0.93
routine_markers	future_pfs_analysis_OS_from_PFS	os_1mon	RF	validation	68	276	13	263	0.755484	0.76	0.6	0.89025
routine_markers	future_pfs_analysis_OS_from_PFS	os_1mon	RF	validation	69	266	7	259	0.922228	0.92	0.88	0.96
routine_markers	future_pfs_analysis_OS_from_PFS	os_1mon	RF	validation	70	266	4	262	0.944656	0.95	0.91	0.97
routine_markers	future_pfs_analysis_OS_from_PFS	os_1mon	RF	validation	71	288	12	276	0.949879	0.95	0.92	0.97
routine_markers	future_pfs_analysis_OS_from_PFS	os_1mon	RF	validation	72	265	8	257	0.850681	0.85	0.71975	0.95
routine_markers	future_pfs_analysis_OS_from_PFS	os_1mon	RF	validation	73	282	12	270	0.887654	0.9	0.77	0.97
routine_markers	future_pfs_analysis_OS_from_PFS	os_1mon	RF	validation	74	288	12	276	0.90308	0.9	0.85	0.94
routine_markers	future_pfs_analysis_OS_from_PFS	os_1mon	RF	validation	75	267	6	261	0.972542	0.97	0.93	1
routine_markers	future_pfs_analysis_OS_from_PFS	os_1mon	RF	validation	76	292	3	289	0.828143	0.83	0.78975	0.87
routine_markers	future_pfs_analysis_OS_from_PFS	os_1mon	RF	validation	77	239	15	224	0.82872	0.83	0.72	0.91
routine_markers	future_pfs_analysis_OS_from_PFS	os_1mon	RF	validation	78	260	15	245	0.911837	0.91	0.87	0.95
routine_markers	future_pfs_analysis_OS_from_PFS	os_1mon	RF	validation	79	258	5	253	0.92332	0.92	0.86	0.97
routine_markers	future_pfs_analysis_OS_from_PFS	os_1mon	RF	validation	80	240	15	225	0.829037	0.83	0.72	0.92
routine_markers	future_pfs_analysis_OS_from_PFS	os_1mon	RF	validation	81	285	19	266	0.781955	0.79	0.64	0.89
routine_markers	future_pfs_analysis_OS_from_PFS	os_1mon	RF	validation	82	256	9	247	0.855601	0.86	0.73975	0.95
routine_markers	future_pfs_analysis_OS_from_PFS	os_1mon	RF	validation	83	282	13	269	0.939663	0.94	0.89	0.97
routine_markers	future_pfs_analysis_OS_from_PFS	os_1mon	RF	validation	84	230	8	222	0.860923	0.87	0.74975	0.96
routine_markers	future_pfs_analysis_OS_from_PFS	os_1mon	RF	validation	85	260	11	249	0.692223	0.69	0.52975	0.85
routine_markers	future_pfs_analysis_OS_from_PFS	os_1mon	RF	validation	86	264	10	254	0.893504	0.9	0.84	0.94
routine_markers	future_pfs_analysis_OS_from_PFS	os_1mon	RF	validation	87	268	14	254	0.777559	0.78	0.62	0.91
routine_markers	future_pfs_analysis_OS_from_PFS	os_1mon	RF	validation	88	232	16	216	0.949074	0.95	0.92	0.98
routine_markers	future_pfs_analysis_OS_from_PFS	os_1mon	RF	validation	89	222	5	217	0.892166	0.9	0.77	0.98
routine_markers	future_pfs_analysis_OS_from_PFS	os_1mon	RF	validation	90	257	25	232	0.746897	0.75	0.62	0.85
routine_markers	future_pfs_analysis_OS_from_PFS	os_1mon	RF	validation	91	269	27	242	0.781451	0.78	0.68	0.87
routine_markers	future_pfs_analysis_OS_from_PFS	os_1mon	RF	validation	92	256	10	246	0.916057	0.92	0.87	0.96
routine_markers	future_pfs_analysis_OS_from_PFS	os_1mon	RF	validation	93	250	18	232	0.868774	0.87	0.77975	0.94
routine_markers	future_pfs_analysis_OS_from_PFS	os_1mon	RF	validation	94	228	13	215	0.768873	0.77	0.66	0.86
routine_markers	future_pfs_analysis_OS_from_PFS	os_1mon	RF	validation	95	244	7	237	0.900542	0.9	0.82	0.97
routine_markers	future_pfs_analysis_OS_from_PFS	os_1mon	RF	validation	96	258	16	242	0.829804	0.83	0.72	0.91025
routine_markers	future_pfs_analysis_OS_from_PFS	os_1mon	RF	validation	97	259	5	254	0.884252	0.89	0.78975	0.98
routine_markers	future_pfs_analysis_OS_from_PFS	os_1mon	RF	validation	98	274	10	264	0.876136	0.88	0.79	0.95
routine_markers	future_pfs_analysis_OS_from_PFS	os_1mon	RF	validation	99	275	16	259	0.732625	0.74	0.61	0.85
routine_markers	future_pfs_analysis_OS_from_PFS	os_1mon	RF	validation	100	269	11	258	0.715997	0.72	0.55975	0.85
routine_markers	future_pfs_analysis_OS_from_PFS	os_3mon	RF	validation	1	273	45	228	0.877096	0.88	0.82	0.93
routine_markers	future_pfs_analysis_OS_from_PFS	os_3mon	RF	validation	2	256	46	210	0.882816	0.88	0.81	0.94
routine_markers	future_pfs_analysis_OS_from_PFS	os_3mon	RF	validation	3	253	35	218	0.685583	0.69	0.59	0.76
routine_markers	future_pfs_analysis_OS_from_PFS	os_3mon	RF	validation	4	246	61	185	0.84537	0.85	0.79	0.89
routine_markers	future_pfs_analysis_OS_from_PFS	os_3mon	RF	validation	5	249	60	189	0.860406	0.86	0.81	0.91
routine_markers	future_pfs_analysis_OS_from_PFS	os_3mon	RF	validation	6	247	57	190	0.798338	0.8	0.73	0.87
routine_markers	future_pfs_analysis_OS_from_PFS	os_3mon	RF	validation	7	241	43	198	0.830984	0.83	0.75	0.9
routine_markers	future_pfs_analysis_OS_from_PFS	os_3mon	RF	validation	8	274	84	190	0.760025	0.76	0.7	0.82
routine_markers	future_pfs_analysis_OS_from_PFS	os_3mon	RF	validation	9	264	56	208	0.812242	0.81	0.74	0.87
routine_markers	future_pfs_analysis_OS_from_PFS	os_3mon	RF	validation	10	250	39	211	0.785515	0.79	0.72	0.85
routine_markers	future_pfs_analysis_OS_from_PFS	os_3mon	RF	validation	11	262	48	214	0.868477	0.87	0.81	0.92
routine_markers	future_pfs_analysis_OS_from_PFS	os_3mon	RF	validation	12	261	62	199	0.764062	0.77	0.7	0.83
routine_markers	future_pfs_analysis_OS_from_PFS	os_3mon	RF	validation	13	256	15	241	0.814385	0.82	0.68	0.93025
routine_markers	future_pfs_analysis_OS_from_PFS	os_3mon	RF	validation	14	240	51	189	0.779023	0.78	0.71	0.85
routine_markers	future_pfs_analysis_OS_from_PFS	os_3mon	RF	validation	15	262	48	214	0.90479	0.9	0.86	0.95
routine_markers	future_pfs_analysis_OS_from_PFS	os_3mon	RF	validation	16	244	26	218	0.72283	0.73	0.6	0.84
routine_markers	future_pfs_analysis_OS_from_PFS	os_3mon	RF	validation	17	238	55	183	0.797715	0.8	0.72	0.86
routine_markers	future_pfs_analysis_OS_from_PFS	os_3mon	RF	validation	18	265	35	230	0.830062	0.83	0.75	0.9
routine_markers	future_pfs_analysis_OS_from_PFS	os_3mon	RF	validation	19	276	47	229	0.898959	0.9	0.85	0.94
routine_markers	future_pfs_analysis_OS_from_PFS	os_3mon	RF	validation	20	287	72	215	0.71657	0.72	0.66	0.78
routine_markers	future_pfs_analysis_OS_from_PFS	os_3mon	RF	validation	21	260	64	196	0.754703	0.76	0.69	0.82
routine_markers	future_pfs_analysis_OS_from_PFS	os_3mon	RF	validation	22	261	70	191	0.795438	0.8	0.73	0.85
routine_markers	future_pfs_analysis_OS_from_PFS	os_3mon	RF	validation	23	244	60	184	0.911413	0.91	0.87	0.95
routine_markers	future_pfs_analysis_OS_from_PFS	os_3mon	RF	validation	24	236	59	177	0.786939	0.79	0.72	0.86
routine_markers	future_pfs_analysis_OS_from_PFS	os_3mon	RF	validation	25	240	52	188	0.820274	0.82	0.75	0.88
routine_markers	future_pfs_analysis_OS_from_PFS	os_3mon	RF	validation	26	236	48	188	0.718085	0.72	0.64	0.79
routine_markers	future_pfs_analysis_OS_from_PFS	os_3mon	RF	validation	27	230	45	185	0.854655	0.86	0.78	0.93
routine_markers	future_pfs_analysis_OS_from_PFS	os_3mon	RF	validation	28	245	51	194	0.851324	0.85	0.78	0.91
routine_markers	future_pfs_analysis_OS_from_PFS	os_3mon	RF	validation	29	259	90	169	0.770217	0.77	0.71	0.82
routine_markers	future_pfs_analysis_OS_from_PFS	os_3mon	RF	validation	30	260	72	188	0.746971	0.75	0.68	0.81
routine_markers	future_pfs_analysis_OS_from_PFS	os_3mon	RF	validation	31	281	78	203	0.708602	0.71	0.65	0.77
routine_markers	future_pfs_analysis_OS_from_PFS	os_3mon	RF	validation	32	236	42	194	0.843643	0.85	0.77	0.91
routine_markers	future_pfs_analysis_OS_from_PFS	os_3mon	RF	validation	33	238	51	187	0.802139	0.8	0.73	0.87
routine_markers	future_pfs_analysis_OS_from_PFS	os_3mon	RF	validation	34	266	65	201	0.746766	0.75	0.69	0.8
routine_markers	future_pfs_analysis_OS_from_PFS	os_3mon	RF	validation	35	225	77	148	0.824675	0.82	0.76	0.88
routine_markers	future_pfs_analysis_OS_from_PFS	os_3mon	RF	validation	36	251	38	213	0.77403	0.78	0.67	0.86
routine_markers	future_pfs_analysis_OS_from_PFS	os_3mon	RF	validation	37	255	48	207	0.837359	0.84	0.77	0.9
routine_markers	future_pfs_analysis_OS_from_PFS	os_3mon	RF	validation	38	272	53	219	0.834324	0.84	0.77	0.89
routine_markers	future_pfs_analysis_OS_from_PFS	os_3mon	RF	validation	39	279	63	216	0.818563	0.82	0.75	0.88
routine_markers	future_pfs_analysis_OS_from_PFS	os_3mon	RF	validation	40	239	49	190	0.755854	0.76	0.67975	0.83
routine_markers	future_pfs_analysis_OS_from_PFS	os_3mon	RF	validation	41	256	72	184	0.753019	0.75	0.69	0.81
routine_markers	future_pfs_analysis_OS_from_PFS	os_3mon	RF	validation	42	245	42	203	0.88365	0.88	0.82	0.93
routine_markers	future_pfs_analysis_OS_from_PFS	os_3mon	RF	validation	43	281	55	226	0.823974	0.82	0.76	0.88
routine_markers	future_pfs_analysis_OS_from_PFS	os_3mon	RF	validation	44	244	46	198	0.878678	0.88	0.82	0.92
routine_markers	future_pfs_analysis_OS_from_PFS	os_3mon	RF	validation	45	265	60	205	0.694797	0.7	0.62	0.77
routine_markers	future_pfs_analysis_OS_from_PFS	os_3mon	RF	validation	46	240	44	196	0.81679	0.82	0.73	0.9
routine_markers	future_pfs_analysis_OS_from_PFS	os_3mon	RF	validation	47	216	44	172	0.802722	0.8	0.73	0.87
routine_markers	future_pfs_analysis_OS_from_PFS	os_3mon	RF	validation	48	255	55	200	0.826	0.83	0.77	0.88
routine_markers	future_pfs_analysis_OS_from_PFS	os_3mon	RF	validation	49	264	66	198	0.622513	0.62	0.55	0.7
routine_markers	future_pfs_analysis_OS_from_PFS	os_3mon	RF	validation	50	252	39	213	0.897797	0.9	0.85	0.94
routine_markers	future_pfs_analysis_OS_from_PFS	os_3mon	RF	validation	51	270	51	219	0.856925	0.86	0.79	0.91
routine_markers	future_pfs_analysis_OS_from_PFS	os_3mon	RF	validation	52	267	73	194	0.753778	0.75	0.68975	0.82
routine_markers	future_pfs_analysis_OS_from_PFS	os_3mon	RF	validation	53	256	45	211	0.931648	0.93	0.88	0.97
routine_markers	future_pfs_analysis_OS_from_PFS	os_3mon	RF	validation	54	276	46	230	0.67741	0.68	0.6	0.75025
routine_markers	future_pfs_analysis_OS_from_PFS	os_3mon	RF	validation	55	251	37	214	0.697525	0.7	0.61	0.77
routine_markers	future_pfs_analysis_OS_from_PFS	os_3mon	RF	validation	56	240	33	207	0.681306	0.68	0.58	0.78
routine_markers	future_pfs_analysis_OS_from_PFS	os_3mon	RF	validation	57	242	68	174	0.782285	0.78	0.72	0.84025
routine_markers	future_pfs_analysis_OS_from_PFS	os_3mon	RF	validation	58	258	32	226	0.702295	0.7	0.6	0.8
routine_markers	future_pfs_analysis_OS_from_PFS	os_3mon	RF	validation	59	270	62	208	0.686337	0.69	0.61	0.76
routine_markers	future_pfs_analysis_OS_from_PFS	os_3mon	RF	validation	60	225	38	187	0.737405	0.74	0.65	0.83
routine_markers	future_pfs_analysis_OS_from_PFS	os_3mon	RF	validation	61	246	62	184	0.861851	0.86	0.8	0.91
routine_markers	future_pfs_analysis_OS_from_PFS	os_3mon	RF	validation	62	267	46	221	0.878713	0.88	0.81	0.93
routine_markers	future_pfs_analysis_OS_from_PFS	os_3mon	RF	validation	63	267	41	226	0.737427	0.74	0.65	0.82
routine_markers	future_pfs_analysis_OS_from_PFS	os_3mon	RF	validation	64	276	60	216	0.854244	0.85	0.8	0.9
routine_markers	future_pfs_analysis_OS_from_PFS	os_3mon	RF	validation	65	285	82	203	0.826445	0.83	0.77	0.88
routine_markers	future_pfs_analysis_OS_from_PFS	os_3mon	RF	validation	66	294	86	208	0.727136	0.73	0.66	0.78
routine_markers	future_pfs_analysis_OS_from_PFS	os_3mon	RF	validation	67	267	53	214	0.796773	0.8	0.73	0.86
routine_markers	future_pfs_analysis_OS_from_PFS	os_3mon	RF	validation	68	276	52	224	0.876502	0.88	0.82	0.92
routine_markers	future_pfs_analysis_OS_from_PFS	os_3mon	RF	validation	69	266	77	189	0.804095	0.8	0.75	0.85
routine_markers	future_pfs_analysis_OS_from_PFS	os_3mon	RF	validation	70	266	50	216	0.855648	0.85	0.79975	0.91
routine_markers	future_pfs_analysis_OS_from_PFS	os_3mon	RF	validation	71	288	62	226	0.721881	0.73	0.66	0.79
routine_markers	future_pfs_analysis_OS_from_PFS	os_3mon	RF	validation	72	265	61	204	0.758116	0.76	0.7	0.82
routine_markers	future_pfs_analysis_OS_from_PFS	os_3mon	RF	validation	73	282	60	222	0.73491	0.74	0.67	0.8
routine_markers	future_pfs_analysis_OS_from_PFS	os_3mon	RF	validation	74	288	80	208	0.8	0.8	0.74	0.85025
routine_markers	future_pfs_analysis_OS_from_PFS	os_3mon	RF	validation	75	267	25	242	0.73438	0.74	0.63	0.83
routine_markers	future_pfs_analysis_OS_from_PFS	os_3mon	RF	validation	76	292	61	231	0.679938	0.68	0.61	0.75
routine_markers	future_pfs_analysis_OS_from_PFS	os_3mon	RF	validation	77	239	49	190	0.823147	0.82	0.76	0.88
routine_markers	future_pfs_analysis_OS_from_PFS	os_3mon	RF	validation	78	260	55	205	0.832639	0.83	0.76	0.89
routine_markers	future_pfs_analysis_OS_from_PFS	os_3mon	RF	validation	79	258	31	227	0.813415	0.82	0.74	0.88
routine_markers	future_pfs_analysis_OS_from_PFS	os_3mon	RF	validation	80	240	34	206	0.833809	0.84	0.77	0.89
routine_markers	future_pfs_analysis_OS_from_PFS	os_3mon	RF	validation	81	285	70	215	0.785781	0.79	0.73	0.84
routine_markers	future_pfs_analysis_OS_from_PFS	os_3mon	RF	validation	82	256	59	197	0.833778	0.84	0.77	0.89
routine_markers	future_pfs_analysis_OS_from_PFS	os_3mon	RF	validation	83	282	56	226	0.709229	0.71	0.65	0.77
routine_markers	future_pfs_analysis_OS_from_PFS	os_3mon	RF	validation	84	230	37	193	0.825095	0.82	0.76	0.89
routine_markers	future_pfs_analysis_OS_from_PFS	os_3mon	RF	validation	85	260	70	190	0.750451	0.75	0.68	0.82
routine_markers	future_pfs_analysis_OS_from_PFS	os_3mon	RF	validation	86	264	54	210	0.696473	0.7	0.62	0.76
routine_markers	future_pfs_analysis_OS_from_PFS	os_3mon	RF	validation	87	268	59	209	0.724313	0.72	0.65	0.79
routine_markers	future_pfs_analysis_OS_from_PFS	os_3mon	RF	validation	88	232	42	190	0.811779	0.81	0.73	0.88
routine_markers	future_pfs_analysis_OS_from_PFS	os_3mon	RF	validation	89	222	40	182	0.862912	0.86	0.8	0.92
routine_markers	future_pfs_analysis_OS_from_PFS	os_3mon	RF	validation	90	257	50	207	0.881353	0.88	0.82	0.93
routine_markers	future_pfs_analysis_OS_from_PFS	os_3mon	RF	validation	91	269	52	217	0.823821	0.83	0.76	0.88
routine_markers	future_pfs_analysis_OS_from_PFS	os_3mon	RF	validation	92	256	34	222	0.762719	0.76	0.69	0.84
routine_markers	future_pfs_analysis_OS_from_PFS	os_3mon	RF	validation	93	250	41	209	0.765667	0.77	0.69	0.83
routine_markers	future_pfs_analysis_OS_from_PFS	os_3mon	RF	validation	94	228	58	170	0.806085	0.81	0.74	0.87
routine_markers	future_pfs_analysis_OS_from_PFS	os_3mon	RF	validation	95	244	30	214	0.883801	0.89	0.81	0.94
routine_markers	future_pfs_analysis_OS_from_PFS	os_3mon	RF	validation	96	258	73	185	0.791411	0.79	0.73	0.85
routine_markers	future_pfs_analysis_OS_from_PFS	os_3mon	RF	validation	97	259	58	201	0.616401	0.62	0.53	0.7
routine_markers	future_pfs_analysis_OS_from_PFS	os_3mon	RF	validation	98	274	50	224	0.712321	0.71	0.62	0.78025
routine_markers	future_pfs_analysis_OS_from_PFS	os_3mon	RF	validation	99	275	89	186	0.734082	0.73	0.67	0.79
routine_markers	future_pfs_analysis_OS_from_PFS	os_3mon	RF	validation	100	269	82	187	0.678362	0.68	0.6	0.75
routine_markers	future_pfs_analysis_OS_from_PFS	os_6mon	RF	validation	1	273	64	209	0.713816	0.72	0.64	0.79
routine_markers	future_pfs_analysis_OS_from_PFS	os_6mon	RF	validation	2	256	97	159	0.706477	0.71	0.64	0.78
routine_markers	future_pfs_analysis_OS_from_PFS	os_6mon	RF	validation	3	253	83	170	0.540043	0.54	0.47	0.62
routine_markers	future_pfs_analysis_OS_from_PFS	os_6mon	RF	validation	4	246	98	148	0.75979	0.76	0.69	0.82025
routine_markers	future_pfs_analysis_OS_from_PFS	os_6mon	RF	validation	5	249	96	153	0.695125	0.7	0.63	0.76
routine_markers	future_pfs_analysis_OS_from_PFS	os_6mon	RF	validation	6	247	93	154	0.69704	0.7	0.63	0.76
routine_markers	future_pfs_analysis_OS_from_PFS	os_6mon	RF	validation	7	241	71	170	0.740762	0.74	0.67	0.81
routine_markers	future_pfs_analysis_OS_from_PFS	os_6mon	RF	validation	8	274	121	153	0.724842	0.73	0.67	0.78
routine_markers	future_pfs_analysis_OS_from_PFS	os_6mon	RF	validation	9	264	106	158	0.705517	0.71	0.64	0.77
routine_markers	future_pfs_analysis_OS_from_PFS	os_6mon	RF	validation	10	250	94	156	0.709765	0.71	0.65	0.77
routine_markers	future_pfs_analysis_OS_from_PFS	os_6mon	RF	validation	11	262	107	155	0.762436	0.76	0.71	0.82
routine_markers	future_pfs_analysis_OS_from_PFS	os_6mon	RF	validation	12	261	103	158	0.707079	0.71	0.65	0.76
routine_markers	future_pfs_analysis_OS_from_PFS	os_6mon	RF	validation	13	256	53	203	0.52635	0.53	0.44	0.61
routine_markers	future_pfs_analysis_OS_from_PFS	os_6mon	RF	validation	14	240	81	159	0.663406	0.66	0.59	0.73025
routine_markers	future_pfs_analysis_OS_from_PFS	os_6mon	RF	validation	15	262	100	162	0.752901	0.75	0.69	0.81
routine_markers	future_pfs_analysis_OS_from_PFS	os_6mon	RF	validation	16	244	70	174	0.606158	0.61	0.53	0.68
routine_markers	future_pfs_analysis_OS_from_PFS	os_6mon	RF	validation	17	238	97	141	0.684872	0.69	0.62	0.75025
routine_markers	future_pfs_analysis_OS_from_PFS	os_6mon	RF	validation	18	265	83	182	0.662452	0.66	0.6	0.72
routine_markers	future_pfs_analysis_OS_from_PFS	os_6mon	RF	validation	19	276	108	168	0.728064	0.73	0.66	0.79
routine_markers	future_pfs_analysis_OS_from_PFS	os_6mon	RF	validation	20	287	126	161	0.588287	0.59	0.51	0.65
routine_markers	future_pfs_analysis_OS_from_PFS	os_6mon	RF	validation	21	260	122	138	0.624317	0.62	0.55	0.69
routine_markers	future_pfs_analysis_OS_from_PFS	os_6mon	RF	validation	22	261	115	146	0.818463	0.82	0.76	0.87
routine_markers	future_pfs_analysis_OS_from_PFS	os_6mon	RF	validation	23	244	92	152	0.821653	0.82	0.77	0.87
routine_markers	future_pfs_analysis_OS_from_PFS	os_6mon	RF	validation	24	236	112	124	0.720838	0.72	0.66	0.78
routine_markers	future_pfs_analysis_OS_from_PFS	os_6mon	RF	validation	25	240	92	148	0.738249	0.74	0.68	0.79
routine_markers	future_pfs_analysis_OS_from_PFS	os_6mon	RF	validation	26	236	110	126	0.772691	0.77	0.71	0.84
routine_markers	future_pfs_analysis_OS_from_PFS	os_6mon	RF	validation	27	230	89	141	0.712487	0.71	0.65	0.77
routine_markers	future_pfs_analysis_OS_from_PFS	os_6mon	RF	validation	28	245	99	146	0.73177	0.73	0.67	0.79
routine_markers	future_pfs_analysis_OS_from_PFS	os_6mon	RF	validation	29	259	130	129	0.748301	0.75	0.69	0.8
routine_markers	future_pfs_analysis_OS_from_PFS	os_6mon	RF	validation	30	260	105	155	0.745131	0.74	0.68	0.8
routine_markers	future_pfs_analysis_OS_from_PFS	os_6mon	RF	validation	31	281	118	163	0.645368	0.65	0.58	0.72
routine_markers	future_pfs_analysis_OS_from_PFS	os_6mon	RF	validation	32	236	90	146	0.751065	0.75	0.68	0.81
routine_markers	future_pfs_analysis_OS_from_PFS	os_6mon	RF	validation	33	238	78	160	0.800962	0.8	0.74	0.86
routine_markers	future_pfs_analysis_OS_from_PFS	os_6mon	RF	validation	34	266	103	163	0.6104	0.61	0.54	0.67
routine_markers	future_pfs_analysis_OS_from_PFS	os_6mon	RF	validation	35	225	114	111	0.739766	0.74	0.68	0.8
routine_markers	future_pfs_analysis_OS_from_PFS	os_6mon	RF	validation	36	251	88	163	0.711866	0.71	0.64	0.77
routine_markers	future_pfs_analysis_OS_from_PFS	os_6mon	RF	validation	37	255	87	168	0.741037	0.74	0.68	0.8
routine_markers	future_pfs_analysis_OS_from_PFS	os_6mon	RF	validation	38	272	82	190	0.742747	0.74	0.68	0.8
routine_markers	future_pfs_analysis_OS_from_PFS	os_6mon	RF	validation	39	279	126	153	0.630719	0.63	0.57	0.69
routine_markers	future_pfs_analysis_OS_from_PFS	os_6mon	RF	validation	40	239	95	144	0.72288	0.73	0.65	0.79
routine_markers	future_pfs_analysis_OS_from_PFS	os_6mon	RF	validation	41	256	121	135	0.671625	0.67	0.61	0.73
routine_markers	future_pfs_analysis_OS_from_PFS	os_6mon	RF	validation	42	245	73	172	0.77242	0.77	0.7	0.83
routine_markers	future_pfs_analysis_OS_from_PFS	os_6mon	RF	validation	43	281	95	186	0.658744	0.66	0.6	0.72
routine_markers	future_pfs_analysis_OS_from_PFS	os_6mon	RF	validation	44	244	76	168	0.77984	0.78	0.73	0.83
routine_markers	future_pfs_analysis_OS_from_PFS	os_6mon	RF	validation	45	265	93	172	0.667542	0.67	0.61	0.73
routine_markers	future_pfs_analysis_OS_from_PFS	os_6mon	RF	validation	46	240	62	178	0.738039	0.74	0.67	0.80025
routine_markers	future_pfs_analysis_OS_from_PFS	os_6mon	RF	validation	47	216	96	120	0.679861	0.68	0.6	0.75025
routine_markers	future_pfs_analysis_OS_from_PFS	os_6mon	RF	validation	48	255	93	162	0.702774	0.7	0.65	0.76
routine_markers	future_pfs_analysis_OS_from_PFS	os_6mon	RF	validation	49	264	114	150	0.607193	0.61	0.54	0.67
routine_markers	future_pfs_analysis_OS_from_PFS	os_6mon	RF	validation	50	252	75	177	0.87774	0.88	0.83	0.92
routine_markers	future_pfs_analysis_OS_from_PFS	os_6mon	RF	validation	51	270	127	143	0.686746	0.69	0.62	0.75
routine_markers	future_pfs_analysis_OS_from_PFS	os_6mon	RF	validation	52	267	126	141	0.72028	0.72	0.66	0.78
routine_markers	future_pfs_analysis_OS_from_PFS	os_6mon	RF	validation	53	256	87	169	0.796368	0.8	0.74	0.85
routine_markers	future_pfs_analysis_OS_from_PFS	os_6mon	RF	validation	54	276	79	197	0.674356	0.67	0.6	0.74
routine_markers	future_pfs_analysis_OS_from_PFS	os_6mon	RF	validation	55	251	83	168	0.704461	0.71	0.64	0.77
routine_markers	future_pfs_analysis_OS_from_PFS	os_6mon	RF	validation	56	240	75	165	0.683394	0.69	0.61	0.75
routine_markers	future_pfs_analysis_OS_from_PFS	os_6mon	RF	validation	57	242	92	150	0.560362	0.56	0.49	0.63
routine_markers	future_pfs_analysis_OS_from_PFS	os_6mon	RF	validation	58	258	65	193	0.604544	0.6	0.53	0.67
routine_markers	future_pfs_analysis_OS_from_PFS	os_6mon	RF	validation	59	270	105	165	0.627302	0.63	0.55975	0.7
routine_markers	future_pfs_analysis_OS_from_PFS	os_6mon	RF	validation	60	225	61	164	0.629348	0.63	0.55	0.7
routine_markers	future_pfs_analysis_OS_from_PFS	os_6mon	RF	validation	61	246	103	143	0.730735	0.73	0.66	0.79
routine_markers	future_pfs_analysis_OS_from_PFS	os_6mon	RF	validation	62	267	74	193	0.816272	0.82	0.77	0.86025
routine_markers	future_pfs_analysis_OS_from_PFS	os_6mon	RF	validation	63	267	81	186	0.680273	0.68	0.61	0.75
routine_markers	future_pfs_analysis_OS_from_PFS	os_6mon	RF	validation	64	276	120	156	0.676816	0.67	0.61	0.74
routine_markers	future_pfs_analysis_OS_from_PFS	os_6mon	RF	validation	65	285	105	180	0.774286	0.77	0.72	0.82025
routine_markers	future_pfs_analysis_OS_from_PFS	os_6mon	RF	validation	66	294	141	153	0.674593	0.67	0.62	0.73
routine_markers	future_pfs_analysis_OS_from_PFS	os_6mon	RF	validation	67	267	94	173	0.706063	0.71	0.65	0.77
routine_markers	future_pfs_analysis_OS_from_PFS	os_6mon	RF	validation	68	276	82	194	0.789226	0.79	0.74	0.84
routine_markers	future_pfs_analysis_OS_from_PFS	os_6mon	RF	validation	69	266	125	141	0.817645	0.82	0.76	0.86
routine_markers	future_pfs_analysis_OS_from_PFS	os_6mon	RF	validation	70	266	113	153	0.653016	0.65	0.59	0.72
routine_markers	future_pfs_analysis_OS_from_PFS	os_6mon	RF	validation	71	288	121	167	0.685653	0.68	0.63	0.75
routine_markers	future_pfs_analysis_OS_from_PFS	os_6mon	RF	validation	72	265	101	164	0.760263	0.76	0.7	0.82
routine_markers	future_pfs_analysis_OS_from_PFS	os_6mon	RF	validation	73	282	99	183	0.731026	0.73	0.67	0.79
routine_markers	future_pfs_analysis_OS_from_PFS	os_6mon	RF	validation	74	288	123	165	0.68645	0.69	0.62	0.75
routine_markers	future_pfs_analysis_OS_from_PFS	os_6mon	RF	validation	75	267	76	191	0.687173	0.69	0.62	0.75
routine_markers	future_pfs_analysis_OS_from_PFS	os_6mon	RF	validation	76	292	119	173	0.607859	0.61	0.55	0.67
routine_markers	future_pfs_analysis_OS_from_PFS	os_6mon	RF	validation	77	239	89	150	0.7003	0.7	0.63	0.77
routine_markers	future_pfs_analysis_OS_from_PFS	os_6mon	RF	validation	78	260	106	154	0.683472	0.685	0.62	0.75
routine_markers	future_pfs_analysis_OS_from_PFS	os_6mon	RF	validation	79	258	73	185	0.724213	0.72	0.66	0.78025
routine_markers	future_pfs_analysis_OS_from_PFS	os_6mon	RF	validation	80	240	83	157	0.698565	0.7	0.62	0.77
routine_markers	future_pfs_analysis_OS_from_PFS	os_6mon	RF	validation	81	285	120	165	0.71803	0.72	0.66	0.77
routine_markers	future_pfs_analysis_OS_from_PFS	os_6mon	RF	validation	82	256	105	151	0.71725	0.72	0.65	0.79
routine_markers	future_pfs_analysis_OS_from_PFS	os_6mon	RF	validation	83	282	114	168	0.664421	0.67	0.6	0.73
routine_markers	future_pfs_analysis_OS_from_PFS	os_6mon	RF	validation	84	230	73	157	0.785621	0.79	0.73	0.85
routine_markers	future_pfs_analysis_OS_from_PFS	os_6mon	RF	validation	85	260	98	162	0.707861	0.71	0.64	0.77
routine_markers	future_pfs_analysis_OS_from_PFS	os_6mon	RF	validation	86	264	97	167	0.665967	0.67	0.6	0.73
routine_markers	future_pfs_analysis_OS_from_PFS	os_6mon	RF	validation	87	268	102	166	0.652847	0.65	0.58	0.72
routine_markers	future_pfs_analysis_OS_from_PFS	os_6mon	RF	validation	88	232	89	143	0.739766	0.74	0.66	0.81
routine_markers	future_pfs_analysis_OS_from_PFS	os_6mon	RF	validation	89	222	74	148	0.840668	0.84	0.79	0.89
routine_markers	future_pfs_analysis_OS_from_PFS	os_6mon	RF	validation	90	257	90	167	0.752229	0.75	0.69	0.81
routine_markers	future_pfs_analysis_OS_from_PFS	os_6mon	RF	validation	91	269	86	183	0.730779	0.73	0.67	0.79
routine_markers	future_pfs_analysis_OS_from_PFS	os_6mon	RF	validation	92	256	77	179	0.616266	0.62	0.54	0.69
routine_markers	future_pfs_analysis_OS_from_PFS	os_6mon	RF	validation	93	250	85	165	0.626453	0.63	0.55	0.69
routine_markers	future_pfs_analysis_OS_from_PFS	os_6mon	RF	validation	94	228	98	130	0.682339	0.68	0.61	0.75
routine_markers	future_pfs_analysis_OS_from_PFS	os_6mon	RF	validation	95	244	71	173	0.763169	0.76	0.7	0.83
routine_markers	future_pfs_analysis_OS_from_PFS	os_6mon	RF	validation	96	258	129	129	0.678865	0.68	0.61	0.74
routine_markers	future_pfs_analysis_OS_from_PFS	os_6mon	RF	validation	97	259	114	145	0.637387	0.64	0.57	0.71
routine_markers	future_pfs_analysis_OS_from_PFS	os_6mon	RF	validation	98	274	96	178	0.629565	0.63	0.56	0.7
routine_markers	future_pfs_analysis_OS_from_PFS	os_6mon	RF	validation	99	275	129	146	0.661516	0.66	0.59	0.73
routine_markers	future_pfs_analysis_OS_from_PFS	os_6mon	RF	validation	100	269	144	125	0.688611	0.69	0.62	0.75
routine_markers	future_pfs_analysis_OS_from_PFS	os_9mon	RF	validation	1	273	96	177	0.618026	0.62	0.54	0.7
routine_markers	future_pfs_analysis_OS_from_PFS	os_9mon	RF	validation	2	256	132	124	0.703446	0.7	0.64	0.77
routine_markers	future_pfs_analysis_OS_from_PFS	os_9mon	RF	validation	3	253	124	129	0.585021	0.59	0.52	0.65
routine_markers	future_pfs_analysis_OS_from_PFS	os_9mon	RF	validation	4	246	130	116	0.633024	0.64	0.56	0.70025
routine_markers	future_pfs_analysis_OS_from_PFS	os_9mon	RF	validation	5	249	123	126	0.764841	0.77	0.71	0.82
routine_markers	future_pfs_analysis_OS_from_PFS	os_9mon	RF	validation	6	247	118	129	0.672316	0.67	0.6	0.74
routine_markers	future_pfs_analysis_OS_from_PFS	os_9mon	RF	validation	7	241	107	134	0.630562	0.63	0.56	0.71
routine_markers	future_pfs_analysis_OS_from_PFS	os_9mon	RF	validation	8	274	139	135	0.763229	0.76	0.7	0.82
routine_markers	future_pfs_analysis_OS_from_PFS	os_9mon	RF	validation	9	264	142	122	0.675825	0.68	0.6	0.75
routine_markers	future_pfs_analysis_OS_from_PFS	os_9mon	RF	validation	10	250	120	130	0.757115	0.76	0.7	0.81
routine_markers	future_pfs_analysis_OS_from_PFS	os_9mon	RF	validation	11	262	134	128	0.683127	0.68	0.63	0.74
routine_markers	future_pfs_analysis_OS_from_PFS	os_9mon	RF	validation	12	261	142	119	0.651379	0.65	0.59	0.71
routine_markers	future_pfs_analysis_OS_from_PFS	os_9mon	RF	validation	13	256	92	164	0.550504	0.55	0.47	0.63
routine_markers	future_pfs_analysis_OS_from_PFS	os_9mon	RF	validation	14	240	100	140	0.699821	0.7	0.63	0.77
routine_markers	future_pfs_analysis_OS_from_PFS	os_9mon	RF	validation	15	262	137	125	0.764818	0.77	0.71	0.82
routine_markers	future_pfs_analysis_OS_from_PFS	os_9mon	RF	validation	16	244	108	136	0.590822	0.59	0.52	0.66
routine_markers	future_pfs_analysis_OS_from_PFS	os_9mon	RF	validation	17	238	126	112	0.632866	0.63	0.57	0.7
routine_markers	future_pfs_analysis_OS_from_PFS	os_9mon	RF	validation	18	265	115	150	0.633449	0.63	0.57	0.7
routine_markers	future_pfs_analysis_OS_from_PFS	os_9mon	RF	validation	19	276	147	129	0.793862	0.79	0.74	0.84025
routine_markers	future_pfs_analysis_OS_from_PFS	os_9mon	RF	validation	20	287	164	123	0.609632	0.61	0.55	0.67
routine_markers	future_pfs_analysis_OS_from_PFS	os_9mon	RF	validation	21	260	159	101	0.626066	0.62	0.56	0.69
routine_markers	future_pfs_analysis_OS_from_PFS	os_9mon	RF	validation	22	261	137	124	0.803626	0.8	0.75	0.85
routine_markers	future_pfs_analysis_OS_from_PFS	os_9mon	RF	validation	23	244	122	122	0.745499	0.75	0.67	0.81
routine_markers	future_pfs_analysis_OS_from_PFS	os_9mon	RF	validation	24	236	153	83	0.649224	0.65	0.58	0.72
routine_markers	future_pfs_analysis_OS_from_PFS	os_9mon	RF	validation	25	240	115	125	0.764591	0.76	0.71	0.82
routine_markers	future_pfs_analysis_OS_from_PFS	os_9mon	RF	validation	26	236	140	96	0.86224	0.87	0.81	0.91
routine_markers	future_pfs_analysis_OS_from_PFS	os_9mon	RF	validation	27	230	117	113	0.770857	0.77	0.71	0.83
routine_markers	future_pfs_analysis_OS_from_PFS	os_9mon	RF	validation	28	245	121	124	0.706545	0.71	0.64	0.77
routine_markers	future_pfs_analysis_OS_from_PFS	os_9mon	RF	validation	29	259	142	117	0.688456	0.69	0.63	0.75
routine_markers	future_pfs_analysis_OS_from_PFS	os_9mon	RF	validation	30	260	123	137	0.748502	0.75	0.68	0.81
routine_markers	future_pfs_analysis_OS_from_PFS	os_9mon	RF	validation	31	281	140	141	0.678977	0.68	0.62	0.74
routine_markers	future_pfs_analysis_OS_from_PFS	os_9mon	RF	validation	32	236	127	109	0.727299	0.73	0.66	0.79
routine_markers	future_pfs_analysis_OS_from_PFS	os_9mon	RF	validation	33	238	92	146	0.7905	0.79	0.73	0.85
routine_markers	future_pfs_analysis_OS_from_PFS	os_9mon	RF	validation	34	266	126	140	0.696825	0.7	0.64	0.76
routine_markers	future_pfs_analysis_OS_from_PFS	os_9mon	RF	validation	35	225	134	91	0.71814	0.72	0.65	0.78
routine_markers	future_pfs_analysis_OS_from_PFS	os_9mon	RF	validation	36	251	119	132	0.734785	0.73	0.67	0.79
routine_markers	future_pfs_analysis_OS_from_PFS	os_9mon	RF	validation	37	255	115	140	0.727516	0.73	0.66	0.79
routine_markers	future_pfs_analysis_OS_from_PFS	os_9mon	RF	validation	38	272	102	170	0.776874	0.78	0.72	0.83
routine_markers	future_pfs_analysis_OS_from_PFS	os_9mon	RF	validation	39	279	162	117	0.643347	0.64	0.58	0.71
routine_markers	future_pfs_analysis_OS_from_PFS	os_9mon	RF	validation	40	239	135	104	0.668305	0.67	0.6	0.73
routine_markers	future_pfs_analysis_OS_from_PFS	os_9mon	RF	validation	41	256	147	109	0.685827	0.69	0.62	0.75
routine_markers	future_pfs_analysis_OS_from_PFS	os_9mon	RF	validation	42	245	98	147	0.797029	0.8	0.74	0.85
routine_markers	future_pfs_analysis_OS_from_PFS	os_9mon	RF	validation	43	281	132	149	0.737009	0.74	0.68	0.79
routine_markers	future_pfs_analysis_OS_from_PFS	os_9mon	RF	validation	44	244	103	141	0.807443	0.81	0.75	0.86
routine_markers	future_pfs_analysis_OS_from_PFS	os_9mon	RF	validation	45	265	102	163	0.678756	0.68	0.61	0.74
routine_markers	future_pfs_analysis_OS_from_PFS	os_9mon	RF	validation	46	240	86	154	0.745319	0.75	0.68	0.81
routine_markers	future_pfs_analysis_OS_from_PFS	os_9mon	RF	validation	47	216	135	81	0.764426	0.77	0.7	0.82
routine_markers	future_pfs_analysis_OS_from_PFS	os_9mon	RF	validation	48	255	118	137	0.720463	0.72	0.65	0.78
routine_markers	future_pfs_analysis_OS_from_PFS	os_9mon	RF	validation	49	264	141	123	0.684311	0.68	0.62	0.75
routine_markers	future_pfs_analysis_OS_from_PFS	os_9mon	RF	validation	50	252	99	153	0.745362	0.74	0.68	0.81
routine_markers	future_pfs_analysis_OS_from_PFS	os_9mon	RF	validation	51	270	158	112	0.601153	0.6	0.53	0.67
routine_markers	future_pfs_analysis_OS_from_PFS	os_9mon	RF	validation	52	267	152	115	0.634668	0.63	0.57	0.7
routine_markers	future_pfs_analysis_OS_from_PFS	os_9mon	RF	validation	53	256	109	147	0.724022	0.73	0.65	0.79
routine_markers	future_pfs_analysis_OS_from_PFS	os_9mon	RF	validation	54	276	110	166	0.722399	0.72	0.66	0.78
routine_markers	future_pfs_analysis_OS_from_PFS	os_9mon	RF	validation	55	251	130	121	0.745137	0.75	0.68	0.81
routine_markers	future_pfs_analysis_OS_from_PFS	os_9mon	RF	validation	56	240	109	131	0.681946	0.68	0.61	0.75
routine_markers	future_pfs_analysis_OS_from_PFS	os_9mon	RF	validation	57	242	116	126	0.603038	0.6	0.53	0.67
routine_markers	future_pfs_analysis_OS_from_PFS	os_9mon	RF	validation	58	258	109	149	0.563574	0.56	0.49	0.64
routine_markers	future_pfs_analysis_OS_from_PFS	os_9mon	RF	validation	59	270	126	144	0.641149	0.64	0.57	0.71
routine_markers	future_pfs_analysis_OS_from_PFS	os_9mon	RF	validation	60	225	91	134	0.695383	0.69	0.62	0.76
routine_markers	future_pfs_analysis_OS_from_PFS	os_9mon	RF	validation	61	246	140	106	0.723922	0.73	0.66	0.78025
routine_markers	future_pfs_analysis_OS_from_PFS	os_9mon	RF	validation	62	267	80	187	0.76504	0.77	0.71	0.82025
routine_markers	future_pfs_analysis_OS_from_PFS	os_9mon	RF	validation	63	267	110	157	0.661002	0.66	0.6	0.72
routine_markers	future_pfs_analysis_OS_from_PFS	os_9mon	RF	validation	64	276	159	117	0.732463	0.73	0.67	0.79025
routine_markers	future_pfs_analysis_OS_from_PFS	os_9mon	RF	validation	65	285	125	160	0.6629	0.66	0.6	0.72025
routine_markers	future_pfs_analysis_OS_from_PFS	os_9mon	RF	validation	66	294	186	108	0.677693	0.68	0.61975	0.73
routine_markers	future_pfs_analysis_OS_from_PFS	os_9mon	RF	validation	67	267	124	143	0.758121	0.76	0.7	0.81
routine_markers	future_pfs_analysis_OS_from_PFS	os_9mon	RF	validation	68	276	108	168	0.756889	0.76	0.7	0.82
routine_markers	future_pfs_analysis_OS_from_PFS	os_9mon	RF	validation	69	266	148	118	0.755554	0.76	0.7	0.81
routine_markers	future_pfs_analysis_OS_from_PFS	os_9mon	RF	validation	70	266	140	126	0.605357	0.61	0.54	0.67
routine_markers	future_pfs_analysis_OS_from_PFS	os_9mon	RF	validation	71	288	157	131	0.649171	0.65	0.59	0.71
routine_markers	future_pfs_analysis_OS_from_PFS	os_9mon	RF	validation	72	265	127	138	0.746263	0.75	0.68975	0.80025
routine_markers	future_pfs_analysis_OS_from_PFS	os_9mon	RF	validation	73	282	136	146	0.713437	0.71	0.64975	0.77
routine_markers	future_pfs_analysis_OS_from_PFS	os_9mon	RF	validation	74	288	142	146	0.700029	0.7	0.63	0.76
routine_markers	future_pfs_analysis_OS_from_PFS	os_9mon	RF	validation	75	267	100	167	0.613293	0.61	0.54	0.68
routine_markers	future_pfs_analysis_OS_from_PFS	os_9mon	RF	validation	76	292	167	125	0.660599	0.66	0.6	0.72
routine_markers	future_pfs_analysis_OS_from_PFS	os_9mon	RF	validation	77	239	107	132	0.697749	0.7	0.63	0.76
routine_markers	future_pfs_analysis_OS_from_PFS	os_9mon	RF	validation	78	260	148	112	0.692085	0.69	0.63	0.76
routine_markers	future_pfs_analysis_OS_from_PFS	os_9mon	RF	validation	79	258	105	153	0.724183	0.72	0.66	0.78
routine_markers	future_pfs_analysis_OS_from_PFS	os_9mon	RF	validation	80	240	127	113	0.724444	0.73	0.65	0.8
routine_markers	future_pfs_analysis_OS_from_PFS	os_9mon	RF	validation	81	285	152	133	0.686164	0.69	0.63975	0.74
routine_markers	future_pfs_analysis_OS_from_PFS	os_9mon	RF	validation	82	256	132	124	0.697642	0.7	0.64	0.76
routine_markers	future_pfs_analysis_OS_from_PFS	os_9mon	RF	validation	83	282	155	127	0.652273	0.65	0.59	0.71
routine_markers	future_pfs_analysis_OS_from_PFS	os_9mon	RF	validation	84	230	93	137	0.80708	0.81	0.75	0.86025
routine_markers	future_pfs_analysis_OS_from_PFS	os_9mon	RF	validation	85	260	116	144	0.750419	0.75	0.69	0.81
routine_markers	future_pfs_analysis_OS_from_PFS	os_9mon	RF	validation	86	264	126	138	0.695077	0.7	0.63	0.75
routine_markers	future_pfs_analysis_OS_from_PFS	os_9mon	RF	validation	87	268	129	139	0.582622	0.58	0.51	0.65
routine_markers	future_pfs_analysis_OS_from_PFS	os_9mon	RF	validation	88	232	114	118	0.686664	0.69	0.62	0.75025
routine_markers	future_pfs_analysis_OS_from_PFS	os_9mon	RF	validation	89	222	84	138	0.748404	0.75	0.69	0.81
routine_markers	future_pfs_analysis_OS_from_PFS	os_9mon	RF	validation	90	257	113	144	0.731809	0.73	0.66	0.8
routine_markers	future_pfs_analysis_OS_from_PFS	os_9mon	RF	validation	91	269	112	157	0.668449	0.67	0.6	0.73
routine_markers	future_pfs_analysis_OS_from_PFS	os_9mon	RF	validation	92	256	108	148	0.646772	0.65	0.58	0.71
routine_markers	future_pfs_analysis_OS_from_PFS	os_9mon	RF	validation	93	250	128	122	0.64959	0.65	0.58	0.72
routine_markers	future_pfs_analysis_OS_from_PFS	os_9mon	RF	validation	94	228	125	103	0.701126	0.7	0.63	0.77
routine_markers	future_pfs_analysis_OS_from_PFS	os_9mon	RF	validation	95	244	96	148	0.71685	0.72	0.64	0.78
routine_markers	future_pfs_analysis_OS_from_PFS	os_9mon	RF	validation	96	258	154	104	0.71953	0.72	0.65	0.78
routine_markers	future_pfs_analysis_OS_from_PFS	os_9mon	RF	validation	97	259	147	112	0.759536	0.76	0.7	0.81
routine_markers	future_pfs_analysis_OS_from_PFS	os_9mon	RF	validation	98	274	148	126	0.642321	0.64	0.57	0.71
routine_markers	future_pfs_analysis_OS_from_PFS	os_9mon	RF	validation	99	275	153	122	0.655229	0.66	0.59	0.72
routine_markers	future_pfs_analysis_OS_from_PFS	os_9mon	RF	validation	100	269	177	92	0.801093	0.8	0.74	0.86
routine_markers	future_pfs_analysis_OS_from_PFS	os_1year	RF	validation	1	273	133	140	0.684774	0.69	0.63	0.74
routine_markers	future_pfs_analysis_OS_from_PFS	os_1year	RF	validation	2	256	150	106	0.785346	0.78	0.72	0.84
routine_markers	future_pfs_analysis_OS_from_PFS	os_1year	RF	validation	3	253	160	93	0.624194	0.62	0.55	0.69
routine_markers	future_pfs_analysis_OS_from_PFS	os_1year	RF	validation	4	246	145	101	0.651007	0.65	0.58	0.72
routine_markers	future_pfs_analysis_OS_from_PFS	os_1year	RF	validation	5	249	142	107	0.781229	0.78	0.72	0.84
routine_markers	future_pfs_analysis_OS_from_PFS	os_1year	RF	validation	6	247	139	108	0.62863	0.63	0.55975	0.7
routine_markers	future_pfs_analysis_OS_from_PFS	os_1year	RF	validation	7	241	126	115	0.690545	0.69	0.62	0.76
routine_markers	future_pfs_analysis_OS_from_PFS	os_1year	RF	validation	8	274	166	108	0.781905	0.78	0.73	0.84
routine_markers	future_pfs_analysis_OS_from_PFS	os_1year	RF	validation	9	264	166	98	0.68435	0.69	0.62	0.75
routine_markers	future_pfs_analysis_OS_from_PFS	os_1year	RF	validation	10	250	147	103	0.782973	0.78	0.72	0.84
routine_markers	future_pfs_analysis_OS_from_PFS	os_1year	RF	validation	11	262	158	104	0.680745	0.68	0.61	0.75
routine_markers	future_pfs_analysis_OS_from_PFS	os_1year	RF	validation	12	261	179	82	0.711132	0.71	0.64	0.78
routine_markers	future_pfs_analysis_OS_from_PFS	os_1year	RF	validation	13	256	130	126	0.649695	0.65	0.58	0.72
routine_markers	future_pfs_analysis_OS_from_PFS	os_1year	RF	validation	14	240	126	114	0.706767	0.71	0.64	0.77
routine_markers	future_pfs_analysis_OS_from_PFS	os_1year	RF	validation	15	262	157	105	0.756051	0.76	0.7	0.81
routine_markers	future_pfs_analysis_OS_from_PFS	os_1year	RF	validation	16	244	126	118	0.671778	0.67	0.61	0.74
routine_markers	future_pfs_analysis_OS_from_PFS	os_1year	RF	validation	17	238	136	102	0.673911	0.67	0.6	0.75
routine_markers	future_pfs_analysis_OS_from_PFS	os_1year	RF	validation	18	265	144	121	0.635359	0.64	0.57	0.7
routine_markers	future_pfs_analysis_OS_from_PFS	os_1year	RF	validation	19	276	165	111	0.776031	0.78	0.72	0.83
routine_markers	future_pfs_analysis_OS_from_PFS	os_1year	RF	validation	20	287	190	97	0.716441	0.72	0.65	0.78
routine_markers	future_pfs_analysis_OS_from_PFS	os_1year	RF	validation	21	260	176	84	0.676475	0.68	0.62	0.74
routine_markers	future_pfs_analysis_OS_from_PFS	os_1year	RF	validation	22	261	161	100	0.745714	0.74	0.68	0.8
routine_markers	future_pfs_analysis_OS_from_PFS	os_1year	RF	validation	23	244	143	101	0.723326	0.73	0.66	0.78
routine_markers	future_pfs_analysis_OS_from_PFS	os_1year	RF	validation	24	236	162	74	0.713213	0.71	0.63975	0.78
routine_markers	future_pfs_analysis_OS_from_PFS	os_1year	RF	validation	25	240	137	103	0.764723	0.77	0.7	0.82
routine_markers	future_pfs_analysis_OS_from_PFS	os_1year	RF	validation	26	236	161	75	0.904596	0.91	0.87	0.94
routine_markers	future_pfs_analysis_OS_from_PFS	os_1year	RF	validation	27	230	136	94	0.73107	0.73	0.66	0.8
routine_markers	future_pfs_analysis_OS_from_PFS	os_1year	RF	validation	28	245	146	99	0.775149	0.77	0.71	0.83
routine_markers	future_pfs_analysis_OS_from_PFS	os_1year	RF	validation	29	259	159	100	0.542264	0.55	0.47	0.61
routine_markers	future_pfs_analysis_OS_from_PFS	os_1year	RF	validation	30	260	151	109	0.749833	0.75	0.69	0.8
routine_markers	future_pfs_analysis_OS_from_PFS	os_1year	RF	validation	31	281	167	114	0.648387	0.65	0.58	0.71
routine_markers	future_pfs_analysis_OS_from_PFS	os_1year	RF	validation	32	236	134	102	0.738733	0.74	0.68	0.8
routine_markers	future_pfs_analysis_OS_from_PFS	os_1year	RF	validation	33	238	106	132	0.743711	0.75	0.68	0.81
routine_markers	future_pfs_analysis_OS_from_PFS	os_1year	RF	validation	34	266	156	110	0.758392	0.76	0.7	0.81
routine_markers	future_pfs_analysis_OS_from_PFS	os_1year	RF	validation	35	225	140	85	0.74084	0.74	0.67	0.81
routine_markers	future_pfs_analysis_OS_from_PFS	os_1year	RF	validation	36	251	153	98	0.791383	0.79	0.73	0.84
routine_markers	future_pfs_analysis_OS_from_PFS	os_1year	RF	validation	37	255	132	123	0.705531	0.71	0.63	0.77
routine_markers	future_pfs_analysis_OS_from_PFS	os_1year	RF	validation	38	272	106	166	0.771368	0.77	0.71	0.83
routine_markers	future_pfs_analysis_OS_from_PFS	os_1year	RF	validation	39	279	186	93	0.681813	0.68	0.62	0.74
routine_markers	future_pfs_analysis_OS_from_PFS	os_1year	RF	validation	40	239	156	83	0.698023	0.7	0.63	0.77
routine_markers	future_pfs_analysis_OS_from_PFS	os_1year	RF	validation	41	256	169	87	0.71278	0.71	0.64	0.78
routine_markers	future_pfs_analysis_OS_from_PFS	os_1year	RF	validation	42	245	129	116	0.760759	0.76	0.7	0.82
routine_markers	future_pfs_analysis_OS_from_PFS	os_1year	RF	validation	43	281	146	135	0.757788	0.76	0.7	0.81
routine_markers	future_pfs_analysis_OS_from_PFS	os_1year	RF	validation	44	244	117	127	0.836463	0.84	0.79	0.88
routine_markers	future_pfs_analysis_OS_from_PFS	os_1year	RF	validation	45	265	136	129	0.706452	0.7	0.64	0.77
routine_markers	future_pfs_analysis_OS_from_PFS	os_1year	RF	validation	46	240	106	134	0.731062	0.73	0.67	0.8
routine_markers	future_pfs_analysis_OS_from_PFS	os_1year	RF	validation	47	216	152	64	0.751131	0.75	0.68975	0.82
routine_markers	future_pfs_analysis_OS_from_PFS	os_1year	RF	validation	48	255	126	129	0.783315	0.78	0.72	0.84
routine_markers	future_pfs_analysis_OS_from_PFS	os_1year	RF	validation	49	264	176	88	0.679429	0.68	0.61975	0.74
routine_markers	future_pfs_analysis_OS_from_PFS	os_1year	RF	validation	50	252	109	143	0.826073	0.83	0.77	0.88
routine_markers	future_pfs_analysis_OS_from_PFS	os_1year	RF	validation	51	270	165	105	0.665281	0.66	0.6	0.74
routine_markers	future_pfs_analysis_OS_from_PFS	os_1year	RF	validation	52	267	167	100	0.641437	0.64	0.57	0.71
routine_markers	future_pfs_analysis_OS_from_PFS	os_1year	RF	validation	53	256	121	135	0.707009	0.71	0.64	0.77
routine_markers	future_pfs_analysis_OS_from_PFS	os_1year	RF	validation	54	276	131	145	0.686128	0.69	0.62	0.75
routine_markers	future_pfs_analysis_OS_from_PFS	os_1year	RF	validation	55	251	158	93	0.732476	0.73	0.67	0.79
routine_markers	future_pfs_analysis_OS_from_PFS	os_1year	RF	validation	56	240	136	104	0.810591	0.81	0.76	0.86
routine_markers	future_pfs_analysis_OS_from_PFS	os_1year	RF	validation	57	242	143	99	0.655365	0.66	0.59	0.72
routine_markers	future_pfs_analysis_OS_from_PFS	os_1year	RF	validation	58	258	149	109	0.646204	0.65	0.58	0.72
routine_markers	future_pfs_analysis_OS_from_PFS	os_1year	RF	validation	59	270	146	124	0.652729	0.65	0.59	0.71025
routine_markers	future_pfs_analysis_OS_from_PFS	os_1year	RF	validation	60	225	124	101	0.732673	0.73	0.67975	0.79
routine_markers	future_pfs_analysis_OS_from_PFS	os_1year	RF	validation	61	246	155	91	0.692308	0.69	0.62	0.77
routine_markers	future_pfs_analysis_OS_from_PFS	os_1year	RF	validation	62	267	100	167	0.744431	0.74	0.68	0.8
routine_markers	future_pfs_analysis_OS_from_PFS	os_1year	RF	validation	63	267	137	130	0.547221	0.55	0.48	0.61
routine_markers	future_pfs_analysis_OS_from_PFS	os_1year	RF	validation	64	276	182	94	0.820903	0.82	0.77	0.87
routine_markers	future_pfs_analysis_OS_from_PFS	os_1year	RF	validation	65	285	148	137	0.656885	0.66	0.6	0.71
routine_markers	future_pfs_analysis_OS_from_PFS	os_1year	RF	validation	66	294	207	87	0.695041	0.69	0.63	0.76
routine_markers	future_pfs_analysis_OS_from_PFS	os_1year	RF	validation	67	267	159	108	0.723038	0.72	0.66	0.79
routine_markers	future_pfs_analysis_OS_from_PFS	os_1year	RF	validation	68	276	136	140	0.714338	0.71	0.65	0.78
routine_markers	future_pfs_analysis_OS_from_PFS	os_1year	RF	validation	69	266	167	99	0.769915	0.77	0.71	0.82
routine_markers	future_pfs_analysis_OS_from_PFS	os_1year	RF	validation	70	266	148	118	0.584173	0.59	0.52	0.65
routine_markers	future_pfs_analysis_OS_from_PFS	os_1year	RF	validation	71	288	176	112	0.636389	0.64	0.57	0.7
routine_markers	future_pfs_analysis_OS_from_PFS	os_1year	RF	validation	72	265	146	119	0.649246	0.65	0.58	0.71
routine_markers	future_pfs_analysis_OS_from_PFS	os_1year	RF	validation	73	282	169	113	0.7774	0.78	0.72	0.83
routine_markers	future_pfs_analysis_OS_from_PFS	os_1year	RF	validation	74	288	167	121	0.651829	0.65	0.59	0.71
routine_markers	future_pfs_analysis_OS_from_PFS	os_1year	RF	validation	75	267	117	150	0.615698	0.62	0.55	0.68
routine_markers	future_pfs_analysis_OS_from_PFS	os_1year	RF	validation	76	292	199	93	0.73637	0.74	0.67	0.8
routine_markers	future_pfs_analysis_OS_from_PFS	os_1year	RF	validation	77	239	130	109	0.637862	0.64	0.57	0.71
routine_markers	future_pfs_analysis_OS_from_PFS	os_1year	RF	validation	78	260	169	91	0.751089	0.75	0.68	0.81
routine_markers	future_pfs_analysis_OS_from_PFS	os_1year	RF	validation	79	258	130	128	0.779627	0.78	0.72	0.83
routine_markers	future_pfs_analysis_OS_from_PFS	os_1year	RF	validation	80	240	152	88	0.709779	0.71	0.64975	0.78
routine_markers	future_pfs_analysis_OS_from_PFS	os_1year	RF	validation	81	285	163	122	0.628507	0.63	0.56	0.69
routine_markers	future_pfs_analysis_OS_from_PFS	os_1year	RF	validation	82	256	155	101	0.722549	0.72	0.66	0.79
routine_markers	future_pfs_analysis_OS_from_PFS	os_1year	RF	validation	83	282	174	108	0.666188	0.67	0.6	0.73
routine_markers	future_pfs_analysis_OS_from_PFS	os_1year	RF	validation	84	230	122	108	0.765559	0.77	0.71	0.82
routine_markers	future_pfs_analysis_OS_from_PFS	os_1year	RF	validation	85	260	134	126	0.763682	0.76	0.7	0.81
routine_markers	future_pfs_analysis_OS_from_PFS	os_1year	RF	validation	86	264	153	111	0.682153	0.68	0.62	0.74
routine_markers	future_pfs_analysis_OS_from_PFS	os_1year	RF	validation	87	268	169	99	0.674706	0.68	0.61	0.74
routine_markers	future_pfs_analysis_OS_from_PFS	os_1year	RF	validation	88	232	150	82	0.735854	0.74	0.67	0.80025
routine_markers	future_pfs_analysis_OS_from_PFS	os_1year	RF	validation	89	222	94	128	0.778507	0.78	0.72	0.83025
routine_markers	future_pfs_analysis_OS_from_PFS	os_1year	RF	validation	90	257	129	128	0.677083	0.68	0.61	0.74
routine_markers	future_pfs_analysis_OS_from_PFS	os_1year	RF	validation	91	269	139	130	0.693193	0.69	0.63	0.75
routine_markers	future_pfs_analysis_OS_from_PFS	os_1year	RF	validation	92	256	146	110	0.704857	0.705	0.64	0.77
routine_markers	future_pfs_analysis_OS_from_PFS	os_1year	RF	validation	93	250	149	101	0.696658	0.7	0.62975	0.76
routine_markers	future_pfs_analysis_OS_from_PFS	os_1year	RF	validation	94	228	139	89	0.669711	0.67	0.59	0.74
routine_markers	future_pfs_analysis_OS_from_PFS	os_1year	RF	validation	95	244	117	127	0.734033	0.73	0.67	0.79
routine_markers	future_pfs_analysis_OS_from_PFS	os_1year	RF	validation	96	258	155	103	0.765487	0.76	0.7	0.82
routine_markers	future_pfs_analysis_OS_from_PFS	os_1year	RF	validation	97	259	167	92	0.741083	0.74	0.68	0.8
routine_markers	future_pfs_analysis_OS_from_PFS	os_1year	RF	validation	98	274	191	83	0.655523	0.65	0.59	0.72
routine_markers	future_pfs_analysis_OS_from_PFS	os_1year	RF	validation	99	275	179	96	0.669809	0.67	0.6	0.73
routine_markers	future_pfs_analysis_OS_from_PFS	os_1year	RF	validation	100	269	189	80	0.830291	0.83	0.77	0.88
routine_markers	pfs_excluded_prog_due_to_death	pfs_1mon	RF	validation	1	214	35	179	0.706624	0.71	0.61	0.79
routine_markers	pfs_excluded_prog_due_to_death	pfs_1mon	RF	validation	2	195	23	172	0.767695	0.77	0.67	0.86
routine_markers	pfs_excluded_prog_due_to_death	pfs_1mon	RF	validation	3	223	14	209	0.622864	0.63	0.48	0.76
routine_markers	pfs_excluded_prog_due_to_death	pfs_1mon	RF	validation	4	216	20	196	0.811224	0.815	0.72	0.89
routine_markers	pfs_excluded_prog_due_to_death	pfs_1mon	RF	validation	5	198	26	172	0.791816	0.8	0.72	0.86
routine_markers	pfs_excluded_prog_due_to_death	pfs_1mon	RF	validation	6	177	29	148	0.691519	0.69	0.56	0.79
routine_markers	pfs_excluded_prog_due_to_death	pfs_1mon	RF	validation	7	214	26	188	0.652209	0.655	0.52	0.77
routine_markers	pfs_excluded_prog_due_to_death	pfs_1mon	RF	validation	8	198	34	164	0.78533	0.79	0.69	0.87
routine_markers	pfs_excluded_prog_due_to_death	pfs_1mon	RF	validation	9	223	28	195	0.576648	0.58	0.45975	0.7
routine_markers	pfs_excluded_prog_due_to_death	pfs_1mon	RF	validation	10	197	26	171	0.757985	0.76	0.67	0.84
routine_markers	pfs_excluded_prog_due_to_death	pfs_1mon	RF	validation	11	213	30	183	0.592623	0.6	0.47975	0.7
routine_markers	pfs_excluded_prog_due_to_death	pfs_1mon	RF	validation	12	204	23	181	0.77216	0.77	0.69	0.84
routine_markers	pfs_excluded_prog_due_to_death	pfs_1mon	RF	validation	13	215	23	192	0.599072	0.6	0.47975	0.73
routine_markers	pfs_excluded_prog_due_to_death	pfs_1mon	RF	validation	14	210	19	191	0.682282	0.69	0.57	0.8
routine_markers	pfs_excluded_prog_due_to_death	pfs_1mon	RF	validation	15	198	27	171	0.764133	0.76	0.68	0.84
routine_markers	pfs_excluded_prog_due_to_death	pfs_1mon	RF	validation	16	168	22	146	0.724782	0.73	0.61	0.83
routine_markers	pfs_excluded_prog_due_to_death	pfs_1mon	RF	validation	17	209	30	179	0.729981	0.73	0.64	0.81
routine_markers	pfs_excluded_prog_due_to_death	pfs_1mon	RF	validation	18	212	22	190	0.72512	0.73	0.58	0.85
routine_markers	pfs_excluded_prog_due_to_death	pfs_1mon	RF	validation	19	203	27	176	0.706229	0.71	0.59	0.81
routine_markers	pfs_excluded_prog_due_to_death	pfs_1mon	RF	validation	20	196	22	174	0.76698	0.77	0.66	0.87
routine_markers	pfs_excluded_prog_due_to_death	pfs_1mon	RF	validation	21	192	29	163	0.722446	0.73	0.62	0.82
routine_markers	pfs_excluded_prog_due_to_death	pfs_1mon	RF	validation	22	195	34	161	0.785897	0.78	0.7	0.85025
routine_markers	pfs_excluded_prog_due_to_death	pfs_1mon	RF	validation	23	200	22	178	0.652707	0.65	0.52	0.78
routine_markers	pfs_excluded_prog_due_to_death	pfs_1mon	RF	validation	24	216	24	192	0.719184	0.72	0.63	0.8
routine_markers	pfs_excluded_prog_due_to_death	pfs_1mon	RF	validation	25	205	20	185	0.679459	0.68	0.58	0.77
routine_markers	pfs_excluded_prog_due_to_death	pfs_1mon	RF	validation	26	205	21	184	0.803701	0.8	0.73975	0.87
routine_markers	pfs_excluded_prog_due_to_death	pfs_1mon	RF	validation	27	199	31	168	0.723694	0.72	0.6	0.83025
routine_markers	pfs_excluded_prog_due_to_death	pfs_1mon	RF	validation	28	191	37	154	0.710249	0.71	0.62	0.8
routine_markers	pfs_excluded_prog_due_to_death	pfs_1mon	RF	validation	29	210	31	179	0.655794	0.66	0.55975	0.75
routine_markers	pfs_excluded_prog_due_to_death	pfs_1mon	RF	validation	30	208	23	185	0.766863	0.77	0.68	0.85
routine_markers	pfs_excluded_prog_due_to_death	pfs_1mon	RF	validation	31	203	46	157	0.720022	0.72	0.64	0.81
routine_markers	pfs_excluded_prog_due_to_death	pfs_1mon	RF	validation	32	203	25	178	0.702247	0.71	0.62	0.79025
routine_markers	pfs_excluded_prog_due_to_death	pfs_1mon	RF	validation	33	218	21	197	0.784143	0.79	0.67	0.88
routine_markers	pfs_excluded_prog_due_to_death	pfs_1mon	RF	validation	34	212	29	183	0.738836	0.74	0.63	0.83
routine_markers	pfs_excluded_prog_due_to_death	pfs_1mon	RF	validation	35	211	36	175	0.646032	0.65	0.55	0.73
routine_markers	pfs_excluded_prog_due_to_death	pfs_1mon	RF	validation	36	191	29	162	0.771605	0.77	0.68	0.85
routine_markers	pfs_excluded_prog_due_to_death	pfs_1mon	RF	validation	37	196	27	169	0.64771	0.64	0.53	0.75
routine_markers	pfs_excluded_prog_due_to_death	pfs_1mon	RF	validation	38	201	21	180	0.731746	0.73	0.6	0.84
routine_markers	pfs_excluded_prog_due_to_death	pfs_1mon	RF	validation	39	189	32	157	0.75836	0.76	0.67	0.84
routine_markers	pfs_excluded_prog_due_to_death	pfs_1mon	RF	validation	40	181	22	159	0.785306	0.79	0.7	0.86
routine_markers	pfs_excluded_prog_due_to_death	pfs_1mon	RF	validation	41	211	26	185	0.726195	0.73	0.63	0.81
routine_markers	pfs_excluded_prog_due_to_death	pfs_1mon	RF	validation	42	183	25	158	0.620253	0.62	0.5	0.73
routine_markers	pfs_excluded_prog_due_to_death	pfs_1mon	RF	validation	43	203	27	176	0.699495	0.7	0.6	0.79
routine_markers	pfs_excluded_prog_due_to_death	pfs_1mon	RF	validation	44	216	24	192	0.804688	0.81	0.7	0.89
routine_markers	pfs_excluded_prog_due_to_death	pfs_1mon	RF	validation	45	224	34	190	0.788235	0.79	0.70975	0.86
routine_markers	pfs_excluded_prog_due_to_death	pfs_1mon	RF	validation	46	197	36	161	0.634058	0.64	0.54	0.72
routine_markers	pfs_excluded_prog_due_to_death	pfs_1mon	RF	validation	47	196	34	162	0.608932	0.61	0.49	0.71
routine_markers	pfs_excluded_prog_due_to_death	pfs_1mon	RF	validation	48	196	36	160	0.736892	0.74	0.65	0.81
routine_markers	pfs_excluded_prog_due_to_death	pfs_1mon	RF	validation	49	209	18	191	0.615183	0.61	0.48	0.74
routine_markers	pfs_excluded_prog_due_to_death	pfs_1mon	RF	validation	50	187	35	152	0.750188	0.75	0.64	0.85
routine_markers	pfs_excluded_prog_due_to_death	pfs_1mon	RF	validation	51	206	23	183	0.698978	0.7	0.58	0.81
routine_markers	pfs_excluded_prog_due_to_death	pfs_1mon	RF	validation	52	201	33	168	0.657558	0.66	0.53	0.77
routine_markers	pfs_excluded_prog_due_to_death	pfs_1mon	RF	validation	53	216	22	194	0.561621	0.56	0.44975	0.68
routine_markers	pfs_excluded_prog_due_to_death	pfs_1mon	RF	validation	54	219	18	201	0.721117	0.72	0.61	0.82
routine_markers	pfs_excluded_prog_due_to_death	pfs_1mon	RF	validation	55	207	22	185	0.605405	0.6	0.46	0.73
routine_markers	pfs_excluded_prog_due_to_death	pfs_1mon	RF	validation	56	193	34	159	0.628746	0.63	0.53	0.74
routine_markers	pfs_excluded_prog_due_to_death	pfs_1mon	RF	validation	57	198	32	166	0.705102	0.7	0.59	0.8
routine_markers	pfs_excluded_prog_due_to_death	pfs_1mon	RF	validation	58	191	44	147	0.813389	0.82	0.75	0.87025
routine_markers	pfs_excluded_prog_due_to_death	pfs_1mon	RF	validation	59	185	17	168	0.747724	0.75	0.64	0.84
routine_markers	pfs_excluded_prog_due_to_death	pfs_1mon	RF	validation	60	185	36	149	0.570004	0.57	0.47	0.67
routine_markers	pfs_excluded_prog_due_to_death	pfs_1mon	RF	validation	61	193	26	167	0.701059	0.7	0.58	0.81
routine_markers	pfs_excluded_prog_due_to_death	pfs_1mon	RF	validation	62	186	24	162	0.697788	0.7	0.58	0.8
routine_markers	pfs_excluded_prog_due_to_death	pfs_1mon	RF	validation	63	217	28	189	0.729781	0.73	0.61	0.83
routine_markers	pfs_excluded_prog_due_to_death	pfs_1mon	RF	validation	64	214	30	184	0.73279	0.73	0.64975	0.82
routine_markers	pfs_excluded_prog_due_to_death	pfs_1mon	RF	validation	65	199	22	177	0.580123	0.58	0.46	0.7
routine_markers	pfs_excluded_prog_due_to_death	pfs_1mon	RF	validation	66	213	28	185	0.731853	0.73	0.63	0.82
routine_markers	pfs_excluded_prog_due_to_death	pfs_1mon	RF	validation	67	213	38	175	0.780752	0.78	0.69975	0.86
routine_markers	pfs_excluded_prog_due_to_death	pfs_1mon	RF	validation	68	213	19	194	0.6465	0.64	0.51	0.77
routine_markers	pfs_excluded_prog_due_to_death	pfs_1mon	RF	validation	69	197	25	172	0.745581	0.75	0.63	0.84
routine_markers	pfs_excluded_prog_due_to_death	pfs_1mon	RF	validation	70	215	26	189	0.541311	0.54	0.42975	0.65
routine_markers	pfs_excluded_prog_due_to_death	pfs_1mon	RF	validation	71	201	21	180	0.553439	0.55	0.45	0.66025
routine_markers	pfs_excluded_prog_due_to_death	pfs_1mon	RF	validation	72	211	24	187	0.723039	0.72	0.61	0.83
routine_markers	pfs_excluded_prog_due_to_death	pfs_1mon	RF	validation	73	222	27	195	0.804368	0.81	0.71	0.9
routine_markers	pfs_excluded_prog_due_to_death	pfs_1mon	RF	validation	74	202	25	177	0.695141	0.7	0.58	0.80025
routine_markers	pfs_excluded_prog_due_to_death	pfs_1mon	RF	validation	75	198	35	163	0.783348	0.78	0.7	0.86
routine_markers	pfs_excluded_prog_due_to_death	pfs_1mon	RF	validation	76	206	18	188	0.722222	0.73	0.54	0.89
routine_markers	pfs_excluded_prog_due_to_death	pfs_1mon	RF	validation	77	204	28	176	0.752841	0.755	0.66	0.84
routine_markers	pfs_excluded_prog_due_to_death	pfs_1mon	RF	validation	78	199	32	167	0.658963	0.66	0.54	0.76
routine_markers	pfs_excluded_prog_due_to_death	pfs_1mon	RF	validation	79	191	32	159	0.720715	0.72	0.61	0.83
routine_markers	pfs_excluded_prog_due_to_death	pfs_1mon	RF	validation	80	208	23	185	0.646769	0.64	0.51975	0.76
routine_markers	pfs_excluded_prog_due_to_death	pfs_1mon	RF	validation	81	187	32	155	0.813105	0.82	0.73	0.89
routine_markers	pfs_excluded_prog_due_to_death	pfs_1mon	RF	validation	82	215	34	181	0.801267	0.81	0.72	0.87
routine_markers	pfs_excluded_prog_due_to_death	pfs_1mon	RF	validation	83	202	19	183	0.696578	0.7	0.56	0.82
routine_markers	pfs_excluded_prog_due_to_death	pfs_1mon	RF	validation	84	218	29	189	0.773217	0.78	0.68	0.85
routine_markers	pfs_excluded_prog_due_to_death	pfs_1mon	RF	validation	85	198	26	172	0.710197	0.71	0.61	0.81
routine_markers	pfs_excluded_prog_due_to_death	pfs_1mon	RF	validation	86	201	38	163	0.853084	0.85	0.79	0.91
routine_markers	pfs_excluded_prog_due_to_death	pfs_1mon	RF	validation	87	197	21	176	0.742965	0.74	0.64975	0.83025
routine_markers	pfs_excluded_prog_due_to_death	pfs_1mon	RF	validation	88	195	27	168	0.749559	0.75	0.64	0.84
routine_markers	pfs_excluded_prog_due_to_death	pfs_1mon	RF	validation	89	193	28	165	0.83658	0.84	0.76	0.90025
routine_markers	pfs_excluded_prog_due_to_death	pfs_1mon	RF	validation	90	214	42	172	0.783084	0.79	0.70975	0.85
routine_markers	pfs_excluded_prog_due_to_death	pfs_1mon	RF	validation	91	202	34	168	0.654762	0.66	0.54	0.76
routine_markers	pfs_excluded_prog_due_to_death	pfs_1mon	RF	validation	92	183	31	152	0.707767	0.71	0.61	0.8
routine_markers	pfs_excluded_prog_due_to_death	pfs_1mon	RF	validation	93	202	35	167	0.779641	0.78	0.69	0.85
routine_markers	pfs_excluded_prog_due_to_death	pfs_1mon	RF	validation	94	234	21	213	0.773307	0.77	0.7	0.85
routine_markers	pfs_excluded_prog_due_to_death	pfs_1mon	RF	validation	95	213	30	183	0.753461	0.755	0.67	0.83
routine_markers	pfs_excluded_prog_due_to_death	pfs_1mon	RF	validation	96	213	27	186	0.671446	0.67	0.57	0.78
routine_markers	pfs_excluded_prog_due_to_death	pfs_1mon	RF	validation	97	216	26	190	0.647773	0.65	0.54	0.76
routine_markers	pfs_excluded_prog_due_to_death	pfs_1mon	RF	validation	98	186	33	153	0.554565	0.55	0.45	0.66
routine_markers	pfs_excluded_prog_due_to_death	pfs_1mon	RF	validation	99	221	29	192	0.685884	0.69	0.58	0.79
routine_markers	pfs_excluded_prog_due_to_death	pfs_1mon	RF	validation	100	198	24	174	0.677443	0.675	0.55	0.81
routine_markers	pfs_excluded_prog_due_to_death	pfs_3mon	RF	validation	1	214	96	118	0.713806	0.71	0.64	0.78
routine_markers	pfs_excluded_prog_due_to_death	pfs_3mon	RF	validation	2	195	67	128	0.739506	0.74	0.67	0.8
routine_markers	pfs_excluded_prog_due_to_death	pfs_3mon	RF	validation	3	223	40	183	0.689617	0.69	0.59	0.78025
routine_markers	pfs_excluded_prog_due_to_death	pfs_3mon	RF	validation	4	216	56	160	0.783482	0.78	0.72	0.84
routine_markers	pfs_excluded_prog_due_to_death	pfs_3mon	RF	validation	5	198	75	123	0.761409	0.76	0.7	0.83
routine_markers	pfs_excluded_prog_due_to_death	pfs_3mon	RF	validation	6	177	72	105	0.745106	0.75	0.66	0.82
routine_markers	pfs_excluded_prog_due_to_death	pfs_3mon	RF	validation	7	214	70	144	0.703274	0.7	0.62	0.78
routine_markers	pfs_excluded_prog_due_to_death	pfs_3mon	RF	validation	8	198	89	109	0.774972	0.78	0.71	0.83
routine_markers	pfs_excluded_prog_due_to_death	pfs_3mon	RF	validation	9	223	89	134	0.621667	0.62	0.54	0.69
routine_markers	pfs_excluded_prog_due_to_death	pfs_3mon	RF	validation	10	197	59	138	0.707566	0.71	0.63	0.78
routine_markers	pfs_excluded_prog_due_to_death	pfs_3mon	RF	validation	11	213	89	124	0.674067	0.68	0.6	0.74
routine_markers	pfs_excluded_prog_due_to_death	pfs_3mon	RF	validation	12	204	73	131	0.688801	0.69	0.61	0.76
routine_markers	pfs_excluded_prog_due_to_death	pfs_3mon	RF	validation	13	215	73	142	0.581227	0.58	0.49	0.67
routine_markers	pfs_excluded_prog_due_to_death	pfs_3mon	RF	validation	14	210	63	147	0.691934	0.69	0.62	0.76
routine_markers	pfs_excluded_prog_due_to_death	pfs_3mon	RF	validation	15	198	77	121	0.74026	0.74	0.66	0.81
routine_markers	pfs_excluded_prog_due_to_death	pfs_3mon	RF	validation	16	168	57	111	0.669986	0.67	0.58	0.75
routine_markers	pfs_excluded_prog_due_to_death	pfs_3mon	RF	validation	17	209	80	129	0.762064	0.76	0.7	0.82
routine_markers	pfs_excluded_prog_due_to_death	pfs_3mon	RF	validation	18	212	67	145	0.720638	0.72	0.64	0.8
routine_markers	pfs_excluded_prog_due_to_death	pfs_3mon	RF	validation	19	203	62	141	0.668611	0.67	0.59	0.74
routine_markers	pfs_excluded_prog_due_to_death	pfs_3mon	RF	validation	20	196	63	133	0.806421	0.81	0.74	0.87
routine_markers	pfs_excluded_prog_due_to_death	pfs_3mon	RF	validation	21	192	75	117	0.76604	0.77	0.69	0.83
routine_markers	pfs_excluded_prog_due_to_death	pfs_3mon	RF	validation	22	195	93	102	0.791851	0.79	0.71975	0.86
routine_markers	pfs_excluded_prog_due_to_death	pfs_3mon	RF	validation	23	200	58	142	0.710721	0.71	0.63	0.78
routine_markers	pfs_excluded_prog_due_to_death	pfs_3mon	RF	validation	24	216	78	138	0.686641	0.69	0.61	0.76
routine_markers	pfs_excluded_prog_due_to_death	pfs_3mon	RF	validation	25	205	59	146	0.738217	0.74	0.66	0.81
routine_markers	pfs_excluded_prog_due_to_death	pfs_3mon	RF	validation	26	205	71	134	0.837187	0.84	0.78	0.89
routine_markers	pfs_excluded_prog_due_to_death	pfs_3mon	RF	validation	27	199	65	134	0.710907	0.71	0.62975	0.79
routine_markers	pfs_excluded_prog_due_to_death	pfs_3mon	RF	validation	28	191	97	94	0.608851	0.61	0.53	0.68
routine_markers	pfs_excluded_prog_due_to_death	pfs_3mon	RF	validation	29	210	77	133	0.647495	0.65	0.57	0.73
routine_markers	pfs_excluded_prog_due_to_death	pfs_3mon	RF	validation	30	208	66	142	0.715216	0.72	0.65	0.78025
routine_markers	pfs_excluded_prog_due_to_death	pfs_3mon	RF	validation	31	203	110	93	0.81828	0.82	0.76	0.87
routine_markers	pfs_excluded_prog_due_to_death	pfs_3mon	RF	validation	32	203	79	124	0.760106	0.76	0.7	0.82
routine_markers	pfs_excluded_prog_due_to_death	pfs_3mon	RF	validation	33	218	60	158	0.688502	0.69	0.6	0.77
routine_markers	pfs_excluded_prog_due_to_death	pfs_3mon	RF	validation	34	212	74	138	0.735556	0.74	0.66975	0.81
routine_markers	pfs_excluded_prog_due_to_death	pfs_3mon	RF	validation	35	211	102	109	0.687084	0.69	0.62	0.76
routine_markers	pfs_excluded_prog_due_to_death	pfs_3mon	RF	validation	36	191	76	115	0.742792	0.74	0.67	0.81
routine_markers	pfs_excluded_prog_due_to_death	pfs_3mon	RF	validation	37	196	71	125	0.69538	0.7	0.61	0.77
routine_markers	pfs_excluded_prog_due_to_death	pfs_3mon	RF	validation	38	201	58	143	0.745479	0.75	0.66	0.81025
routine_markers	pfs_excluded_prog_due_to_death	pfs_3mon	RF	validation	39	189	94	95	0.830515	0.83	0.76	0.89
routine_markers	pfs_excluded_prog_due_to_death	pfs_3mon	RF	validation	40	181	66	115	0.81581	0.82	0.75	0.87
routine_markers	pfs_excluded_prog_due_to_death	pfs_3mon	RF	validation	41	211	76	135	0.673587	0.67	0.6	0.75
routine_markers	pfs_excluded_prog_due_to_death	pfs_3mon	RF	validation	42	183	64	119	0.767332	0.77	0.7	0.83
routine_markers	pfs_excluded_prog_due_to_death	pfs_3mon	RF	validation	43	203	63	140	0.666553	0.67	0.58	0.75
routine_markers	pfs_excluded_prog_due_to_death	pfs_3mon	RF	validation	44	216	70	146	0.753033	0.76	0.68	0.83
routine_markers	pfs_excluded_prog_due_to_death	pfs_3mon	RF	validation	45	224	96	128	0.752441	0.75	0.68	0.82
routine_markers	pfs_excluded_prog_due_to_death	pfs_3mon	RF	validation	46	197	93	104	0.709264	0.71	0.64	0.77
routine_markers	pfs_excluded_prog_due_to_death	pfs_3mon	RF	validation	47	196	99	97	0.818494	0.82	0.76	0.88
routine_markers	pfs_excluded_prog_due_to_death	pfs_3mon	RF	validation	48	196	91	105	0.796756	0.8	0.73	0.86
routine_markers	pfs_excluded_prog_due_to_death	pfs_3mon	RF	validation	49	209	62	147	0.702875	0.71	0.63	0.78
routine_markers	pfs_excluded_prog_due_to_death	pfs_3mon	RF	validation	50	187	88	99	0.713269	0.72	0.63	0.79
routine_markers	pfs_excluded_prog_due_to_death	pfs_3mon	RF	validation	51	206	70	136	0.817962	0.82	0.76	0.87
routine_markers	pfs_excluded_prog_due_to_death	pfs_3mon	RF	validation	52	201	97	104	0.720559	0.72	0.64	0.79
routine_markers	pfs_excluded_prog_due_to_death	pfs_3mon	RF	validation	53	216	74	142	0.707651	0.71	0.63	0.78
routine_markers	pfs_excluded_prog_due_to_death	pfs_3mon	RF	validation	54	219	73	146	0.680897	0.68	0.6	0.76
routine_markers	pfs_excluded_prog_due_to_death	pfs_3mon	RF	validation	55	207	60	147	0.519388	0.52	0.42975	0.61
routine_markers	pfs_excluded_prog_due_to_death	pfs_3mon	RF	validation	56	193	97	96	0.691366	0.69	0.61	0.76
routine_markers	pfs_excluded_prog_due_to_death	pfs_3mon	RF	validation	57	198	86	112	0.72228	0.72	0.65	0.79
routine_markers	pfs_excluded_prog_due_to_death	pfs_3mon	RF	validation	58	191	98	93	0.745556	0.75	0.67	0.81025
routine_markers	pfs_excluded_prog_due_to_death	pfs_3mon	RF	validation	59	185	62	123	0.723053	0.72	0.64	0.8
routine_markers	pfs_excluded_prog_due_to_death	pfs_3mon	RF	validation	60	185	82	103	0.677007	0.68	0.59	0.76
routine_markers	pfs_excluded_prog_due_to_death	pfs_3mon	RF	validation	61	193	63	130	0.682418	0.68	0.6	0.76
routine_markers	pfs_excluded_prog_due_to_death	pfs_3mon	RF	validation	62	186	65	121	0.835092	0.84	0.76	0.9
routine_markers	pfs_excluded_prog_due_to_death	pfs_3mon	RF	validation	63	217	75	142	0.775493	0.78	0.69975	0.84025
routine_markers	pfs_excluded_prog_due_to_death	pfs_3mon	RF	validation	64	214	70	144	0.782738	0.78	0.72	0.85
routine_markers	pfs_excluded_prog_due_to_death	pfs_3mon	RF	validation	65	199	67	132	0.639303	0.64	0.56	0.71
routine_markers	pfs_excluded_prog_due_to_death	pfs_3mon	RF	validation	66	213	64	149	0.722106	0.72	0.64	0.79
routine_markers	pfs_excluded_prog_due_to_death	pfs_3mon	RF	validation	67	213	90	123	0.768112	0.77	0.7	0.83
routine_markers	pfs_excluded_prog_due_to_death	pfs_3mon	RF	validation	68	213	53	160	0.653538	0.65	0.57	0.74
routine_markers	pfs_excluded_prog_due_to_death	pfs_3mon	RF	validation	69	197	74	123	0.818282	0.82	0.75975	0.88
routine_markers	pfs_excluded_prog_due_to_death	pfs_3mon	RF	validation	70	215	77	138	0.656362	0.66	0.57	0.74
routine_markers	pfs_excluded_prog_due_to_death	pfs_3mon	RF	validation	71	201	60	141	0.669976	0.67	0.59	0.75
routine_markers	pfs_excluded_prog_due_to_death	pfs_3mon	RF	validation	72	211	61	150	0.723497	0.73	0.65	0.8
routine_markers	pfs_excluded_prog_due_to_death	pfs_3mon	RF	validation	73	222	84	138	0.742409	0.74	0.67	0.81
routine_markers	pfs_excluded_prog_due_to_death	pfs_3mon	RF	validation	74	202	62	140	0.746774	0.75	0.67	0.82
routine_markers	pfs_excluded_prog_due_to_death	pfs_3mon	RF	validation	75	198	84	114	0.807435	0.81	0.75	0.86
routine_markers	pfs_excluded_prog_due_to_death	pfs_3mon	RF	validation	76	206	45	161	0.794893	0.8	0.71	0.87
routine_markers	pfs_excluded_prog_due_to_death	pfs_3mon	RF	validation	77	204	78	126	0.742013	0.74	0.67	0.81
routine_markers	pfs_excluded_prog_due_to_death	pfs_3mon	RF	validation	78	199	79	120	0.742511	0.74	0.66	0.81
routine_markers	pfs_excluded_prog_due_to_death	pfs_3mon	RF	validation	79	191	82	109	0.765608	0.77	0.69	0.83
routine_markers	pfs_excluded_prog_due_to_death	pfs_3mon	RF	validation	80	208	60	148	0.71205	0.71	0.62	0.78025
routine_markers	pfs_excluded_prog_due_to_death	pfs_3mon	RF	validation	81	187	92	95	0.857037	0.86	0.8	0.91
routine_markers	pfs_excluded_prog_due_to_death	pfs_3mon	RF	validation	82	215	95	120	0.792193	0.8	0.73	0.86
routine_markers	pfs_excluded_prog_due_to_death	pfs_3mon	RF	validation	83	202	56	146	0.706091	0.71	0.62	0.78
routine_markers	pfs_excluded_prog_due_to_death	pfs_3mon	RF	validation	84	218	82	136	0.808644	0.81	0.75	0.86
routine_markers	pfs_excluded_prog_due_to_death	pfs_3mon	RF	validation	85	198	71	127	0.758955	0.76	0.69	0.83
routine_markers	pfs_excluded_prog_due_to_death	pfs_3mon	RF	validation	86	201	94	107	0.884271	0.89	0.83	0.93
routine_markers	pfs_excluded_prog_due_to_death	pfs_3mon	RF	validation	87	197	60	137	0.736131	0.74	0.65	0.81
routine_markers	pfs_excluded_prog_due_to_death	pfs_3mon	RF	validation	88	195	67	128	0.804338	0.81	0.74	0.86
routine_markers	pfs_excluded_prog_due_to_death	pfs_3mon	RF	validation	89	193	79	114	0.704308	0.7	0.63	0.78
routine_markers	pfs_excluded_prog_due_to_death	pfs_3mon	RF	validation	90	214	104	110	0.751967	0.75	0.69	0.81
routine_markers	pfs_excluded_prog_due_to_death	pfs_3mon	RF	validation	91	202	92	110	0.725593	0.73	0.65	0.8
routine_markers	pfs_excluded_prog_due_to_death	pfs_3mon	RF	validation	92	183	86	97	0.631263	0.63	0.55	0.71025
routine_markers	pfs_excluded_prog_due_to_death	pfs_3mon	RF	validation	93	202	81	121	0.705846	0.71	0.64	0.77
routine_markers	pfs_excluded_prog_due_to_death	pfs_3mon	RF	validation	94	234	58	176	0.868339	0.87	0.81	0.92
routine_markers	pfs_excluded_prog_due_to_death	pfs_3mon	RF	validation	95	213	87	126	0.758712	0.76	0.69	0.82
routine_markers	pfs_excluded_prog_due_to_death	pfs_3mon	RF	validation	96	213	77	136	0.682487	0.68	0.61	0.75
routine_markers	pfs_excluded_prog_due_to_death	pfs_3mon	RF	validation	97	216	79	137	0.752379	0.75	0.69	0.82
routine_markers	pfs_excluded_prog_due_to_death	pfs_3mon	RF	validation	98	186	93	93	0.610475	0.61	0.53	0.7
routine_markers	pfs_excluded_prog_due_to_death	pfs_3mon	RF	validation	99	221	70	151	0.6	0.6	0.52	0.68
routine_markers	pfs_excluded_prog_due_to_death	pfs_3mon	RF	validation	100	198	69	129	0.76879	0.77	0.7	0.83
routine_markers	pfs_excluded_prog_due_to_death	pfs_6mon	RF	validation	1	214	139	75	0.73247	0.73	0.66975	0.8
routine_markers	pfs_excluded_prog_due_to_death	pfs_6mon	RF	validation	2	195	105	90	0.726243	0.73	0.65	0.8
routine_markers	pfs_excluded_prog_due_to_death	pfs_6mon	RF	validation	3	223	86	137	0.652266	0.65	0.58	0.72
routine_markers	pfs_excluded_prog_due_to_death	pfs_6mon	RF	validation	4	216	86	130	0.76458	0.77	0.7	0.82025
routine_markers	pfs_excluded_prog_due_to_death	pfs_6mon	RF	validation	5	198	116	82	0.635618	0.64	0.56	0.71
routine_markers	pfs_excluded_prog_due_to_death	pfs_6mon	RF	validation	6	177	113	64	0.722345	0.72	0.65	0.79
routine_markers	pfs_excluded_prog_due_to_death	pfs_6mon	RF	validation	7	214	122	92	0.729508	0.73	0.66	0.79
routine_markers	pfs_excluded_prog_due_to_death	pfs_6mon	RF	validation	8	198	128	70	0.741518	0.74	0.67	0.81
routine_markers	pfs_excluded_prog_due_to_death	pfs_6mon	RF	validation	9	223	149	74	0.454743	0.45	0.38	0.53
routine_markers	pfs_excluded_prog_due_to_death	pfs_6mon	RF	validation	10	197	85	112	0.744748	0.75	0.67	0.81025
routine_markers	pfs_excluded_prog_due_to_death	pfs_6mon	RF	validation	11	213	137	76	0.593642	0.6	0.51	0.67
routine_markers	pfs_excluded_prog_due_to_death	pfs_6mon	RF	validation	12	204	116	88	0.689361	0.69	0.62	0.76
routine_markers	pfs_excluded_prog_due_to_death	pfs_6mon	RF	validation	13	215	112	103	0.634622	0.63	0.58	0.7
routine_markers	pfs_excluded_prog_due_to_death	pfs_6mon	RF	validation	14	210	104	106	0.750181	0.75	0.68	0.82
routine_markers	pfs_excluded_prog_due_to_death	pfs_6mon	RF	validation	15	198	132	66	0.574495	0.58	0.48975	0.66
routine_markers	pfs_excluded_prog_due_to_death	pfs_6mon	RF	validation	16	168	78	90	0.735755	0.74	0.66	0.81
routine_markers	pfs_excluded_prog_due_to_death	pfs_6mon	RF	validation	17	209	117	92	0.815032	0.82	0.76	0.87
routine_markers	pfs_excluded_prog_due_to_death	pfs_6mon	RF	validation	18	212	108	104	0.679487	0.68	0.61	0.75
routine_markers	pfs_excluded_prog_due_to_death	pfs_6mon	RF	validation	19	203	99	104	0.58479	0.59	0.51	0.66
routine_markers	pfs_excluded_prog_due_to_death	pfs_6mon	RF	validation	20	196	79	117	0.752894	0.75	0.69	0.81
routine_markers	pfs_excluded_prog_due_to_death	pfs_6mon	RF	validation	21	192	102	90	0.709695	0.71	0.64	0.78
routine_markers	pfs_excluded_prog_due_to_death	pfs_6mon	RF	validation	22	195	138	57	0.679888	0.68	0.59975	0.76
routine_markers	pfs_excluded_prog_due_to_death	pfs_6mon	RF	validation	23	200	71	129	0.614368	0.61	0.53	0.69
routine_markers	pfs_excluded_prog_due_to_death	pfs_6mon	RF	validation	24	216	130	86	0.704114	0.7	0.64	0.77
routine_markers	pfs_excluded_prog_due_to_death	pfs_6mon	RF	validation	25	205	89	116	0.730143	0.73	0.65	0.8
routine_markers	pfs_excluded_prog_due_to_death	pfs_6mon	RF	validation	26	205	118	87	0.800214	0.8	0.74	0.86
routine_markers	pfs_excluded_prog_due_to_death	pfs_6mon	RF	validation	27	199	112	87	0.64101	0.64	0.58	0.7
routine_markers	pfs_excluded_prog_due_to_death	pfs_6mon	RF	validation	28	191	140	51	0.614286	0.61	0.51975	0.71025
routine_markers	pfs_excluded_prog_due_to_death	pfs_6mon	RF	validation	29	210	134	76	0.620385	0.62	0.54	0.7
routine_markers	pfs_excluded_prog_due_to_death	pfs_6mon	RF	validation	30	208	102	106	0.729467	0.73	0.66	0.79
routine_markers	pfs_excluded_prog_due_to_death	pfs_6mon	RF	validation	31	203	153	50	0.875033	0.87	0.82	0.92
routine_markers	pfs_excluded_prog_due_to_death	pfs_6mon	RF	validation	32	203	119	84	0.734094	0.74	0.66	0.8
routine_markers	pfs_excluded_prog_due_to_death	pfs_6mon	RF	validation	33	218	109	109	0.644895	0.645	0.57	0.72
routine_markers	pfs_excluded_prog_due_to_death	pfs_6mon	RF	validation	34	212	113	99	0.705551	0.7	0.64	0.77
routine_markers	pfs_excluded_prog_due_to_death	pfs_6mon	RF	validation	35	211	147	64	0.697066	0.7	0.62	0.77
routine_markers	pfs_excluded_prog_due_to_death	pfs_6mon	RF	validation	36	191	107	84	0.668113	0.67	0.58	0.74
routine_markers	pfs_excluded_prog_due_to_death	pfs_6mon	RF	validation	37	196	102	94	0.740613	0.74	0.68	0.8
routine_markers	pfs_excluded_prog_due_to_death	pfs_6mon	RF	validation	38	201	83	118	0.733102	0.73	0.65975	0.8
routine_markers	pfs_excluded_prog_due_to_death	pfs_6mon	RF	validation	39	189	119	70	0.835654	0.83	0.78	0.88
routine_markers	pfs_excluded_prog_due_to_death	pfs_6mon	RF	validation	40	181	105	76	0.754386	0.75	0.68975	0.83
routine_markers	pfs_excluded_prog_due_to_death	pfs_6mon	RF	validation	41	211	112	99	0.638528	0.64	0.57	0.71
routine_markers	pfs_excluded_prog_due_to_death	pfs_6mon	RF	validation	42	183	113	70	0.75158	0.75	0.67	0.82
routine_markers	pfs_excluded_prog_due_to_death	pfs_6mon	RF	validation	43	203	102	101	0.682003	0.68	0.61	0.75
routine_markers	pfs_excluded_prog_due_to_death	pfs_6mon	RF	validation	44	216	121	95	0.654893	0.66	0.58	0.73
routine_markers	pfs_excluded_prog_due_to_death	pfs_6mon	RF	validation	45	224	140	84	0.740476	0.74	0.68	0.8
routine_markers	pfs_excluded_prog_due_to_death	pfs_6mon	RF	validation	46	197	133	64	0.745066	0.74	0.67	0.82
routine_markers	pfs_excluded_prog_due_to_death	pfs_6mon	RF	validation	47	196	135	61	0.89241	0.89	0.84	0.94
routine_markers	pfs_excluded_prog_due_to_death	pfs_6mon	RF	validation	48	196	128	68	0.683249	0.68	0.60975	0.76
routine_markers	pfs_excluded_prog_due_to_death	pfs_6mon	RF	validation	49	209	109	100	0.735413	0.74	0.67	0.79
routine_markers	pfs_excluded_prog_due_to_death	pfs_6mon	RF	validation	50	187	130	57	0.650877	0.66	0.57	0.73
routine_markers	pfs_excluded_prog_due_to_death	pfs_6mon	RF	validation	51	206	102	104	0.808069	0.81	0.75	0.86
routine_markers	pfs_excluded_prog_due_to_death	pfs_6mon	RF	validation	52	201	152	49	0.72449	0.72	0.64	0.8
routine_markers	pfs_excluded_prog_due_to_death	pfs_6mon	RF	validation	53	216	114	102	0.773908	0.77	0.71975	0.83
routine_markers	pfs_excluded_prog_due_to_death	pfs_6mon	RF	validation	54	219	122	97	0.691567	0.69	0.63	0.75
routine_markers	pfs_excluded_prog_due_to_death	pfs_6mon	RF	validation	55	207	96	111	0.555274	0.56	0.46	0.64
routine_markers	pfs_excluded_prog_due_to_death	pfs_6mon	RF	validation	56	193	143	50	0.566154	0.57	0.47	0.67
routine_markers	pfs_excluded_prog_due_to_death	pfs_6mon	RF	validation	57	198	115	83	0.76307	0.76	0.69	0.83
routine_markers	pfs_excluded_prog_due_to_death	pfs_6mon	RF	validation	58	191	131	60	0.704071	0.7	0.62	0.78
routine_markers	pfs_excluded_prog_due_to_death	pfs_6mon	RF	validation	59	185	94	91	0.662965	0.66	0.59	0.73025
routine_markers	pfs_excluded_prog_due_to_death	pfs_6mon	RF	validation	60	185	125	60	0.701867	0.7	0.62	0.78
routine_markers	pfs_excluded_prog_due_to_death	pfs_6mon	RF	validation	61	193	103	90	0.699838	0.7	0.63	0.77
routine_markers	pfs_excluded_prog_due_to_death	pfs_6mon	RF	validation	62	186	102	84	0.82563	0.83	0.77	0.88
routine_markers	pfs_excluded_prog_due_to_death	pfs_6mon	RF	validation	63	217	118	99	0.757062	0.76	0.7	0.81
routine_markers	pfs_excluded_prog_due_to_death	pfs_6mon	RF	validation	64	214	123	91	0.66488	0.67	0.59	0.74
routine_markers	pfs_excluded_prog_due_to_death	pfs_6mon	RF	validation	65	199	103	96	0.590008	0.59	0.52	0.66
routine_markers	pfs_excluded_prog_due_to_death	pfs_6mon	RF	validation	66	213	99	114	0.683059	0.68	0.61	0.75
routine_markers	pfs_excluded_prog_due_to_death	pfs_6mon	RF	validation	67	213	112	101	0.696473	0.7	0.63	0.76
routine_markers	pfs_excluded_prog_due_to_death	pfs_6mon	RF	validation	68	213	106	107	0.605625	0.6	0.53	0.68
routine_markers	pfs_excluded_prog_due_to_death	pfs_6mon	RF	validation	69	197	111	86	0.697884	0.7	0.63	0.77
routine_markers	pfs_excluded_prog_due_to_death	pfs_6mon	RF	validation	70	215	122	93	0.66605	0.67	0.6	0.73
routine_markers	pfs_excluded_prog_due_to_death	pfs_6mon	RF	validation	71	201	94	107	0.749254	0.75	0.68	0.81025
routine_markers	pfs_excluded_prog_due_to_death	pfs_6mon	RF	validation	72	211	92	119	0.751918	0.75	0.7	0.81
routine_markers	pfs_excluded_prog_due_to_death	pfs_6mon	RF	validation	73	222	131	91	0.623438	0.62	0.55	0.7
routine_markers	pfs_excluded_prog_due_to_death	pfs_6mon	RF	validation	74	202	95	107	0.724643	0.73	0.65975	0.79
routine_markers	pfs_excluded_prog_due_to_death	pfs_6mon	RF	validation	75	198	111	87	0.741224	0.74	0.68	0.81
routine_markers	pfs_excluded_prog_due_to_death	pfs_6mon	RF	validation	76	206	82	124	0.725216	0.72	0.65	0.79
routine_markers	pfs_excluded_prog_due_to_death	pfs_6mon	RF	validation	77	204	112	92	0.755192	0.76	0.68	0.82
routine_markers	pfs_excluded_prog_due_to_death	pfs_6mon	RF	validation	78	199	107	92	0.730902	0.73	0.66	0.79
routine_markers	pfs_excluded_prog_due_to_death	pfs_6mon	RF	validation	79	191	115	76	0.696453	0.695	0.62	0.76
routine_markers	pfs_excluded_prog_due_to_death	pfs_6mon	RF	validation	80	208	102	106	0.745376	0.75	0.68	0.8
routine_markers	pfs_excluded_prog_due_to_death	pfs_6mon	RF	validation	81	187	127	60	0.918176	0.92	0.88	0.95
routine_markers	pfs_excluded_prog_due_to_death	pfs_6mon	RF	validation	82	215	141	74	0.687943	0.69	0.63	0.75
routine_markers	pfs_excluded_prog_due_to_death	pfs_6mon	RF	validation	83	202	93	109	0.702969	0.71	0.63	0.77
routine_markers	pfs_excluded_prog_due_to_death	pfs_6mon	RF	validation	84	218	118	100	0.743644	0.74	0.67	0.81
routine_markers	pfs_excluded_prog_due_to_death	pfs_6mon	RF	validation	85	198	98	100	0.731429	0.73	0.66	0.8
routine_markers	pfs_excluded_prog_due_to_death	pfs_6mon	RF	validation	86	201	133	68	0.864551	0.87	0.81	0.91
routine_markers	pfs_excluded_prog_due_to_death	pfs_6mon	RF	validation	87	197	94	103	0.709667	0.71	0.64	0.77
routine_markers	pfs_excluded_prog_due_to_death	pfs_6mon	RF	validation	88	195	106	89	0.807187	0.81	0.74	0.87
routine_markers	pfs_excluded_prog_due_to_death	pfs_6mon	RF	validation	89	193	112	81	0.696869	0.7	0.62	0.76
routine_markers	pfs_excluded_prog_due_to_death	pfs_6mon	RF	validation	90	214	145	69	0.676912	0.68	0.59	0.75
routine_markers	pfs_excluded_prog_due_to_death	pfs_6mon	RF	validation	91	202	130	72	0.779167	0.78	0.71975	0.84
routine_markers	pfs_excluded_prog_due_to_death	pfs_6mon	RF	validation	92	183	113	70	0.641972	0.64	0.57	0.72
routine_markers	pfs_excluded_prog_due_to_death	pfs_6mon	RF	validation	93	202	107	95	0.68426	0.69	0.6	0.76
routine_markers	pfs_excluded_prog_due_to_death	pfs_6mon	RF	validation	94	234	99	135	0.728732	0.73	0.66	0.79
routine_markers	pfs_excluded_prog_due_to_death	pfs_6mon	RF	validation	95	213	129	84	0.829642	0.83	0.77	0.88025
routine_markers	pfs_excluded_prog_due_to_death	pfs_6mon	RF	validation	96	213	138	75	0.630918	0.63	0.54975	0.71
routine_markers	pfs_excluded_prog_due_to_death	pfs_6mon	RF	validation	97	216	128	88	0.752219	0.75	0.69	0.81
routine_markers	pfs_excluded_prog_due_to_death	pfs_6mon	RF	validation	98	186	147	39	0.667539	0.67	0.57	0.76
routine_markers	pfs_excluded_prog_due_to_death	pfs_6mon	RF	validation	99	221	116	105	0.621346	0.62	0.54	0.7
routine_markers	pfs_excluded_prog_due_to_death	pfs_6mon	RF	validation	100	198	108	90	0.765947	0.77	0.69	0.83
routine_markers	pfs_excluded_prog_due_to_death	pfs_9mon	RF	validation	1	214	147	67	0.64372	0.65	0.56	0.72
routine_markers	pfs_excluded_prog_due_to_death	pfs_9mon	RF	validation	2	195	122	73	0.686672	0.69	0.61	0.76
routine_markers	pfs_excluded_prog_due_to_death	pfs_9mon	RF	validation	3	223	112	111	0.708172	0.71	0.63	0.77
routine_markers	pfs_excluded_prog_due_to_death	pfs_9mon	RF	validation	4	216	105	111	0.714457	0.71	0.65	0.78
routine_markers	pfs_excluded_prog_due_to_death	pfs_9mon	RF	validation	5	198	143	55	0.718245	0.72	0.63	0.8
routine_markers	pfs_excluded_prog_due_to_death	pfs_9mon	RF	validation	6	177	125	52	0.715231	0.72	0.63975	0.8
routine_markers	pfs_excluded_prog_due_to_death	pfs_9mon	RF	validation	7	214	143	71	0.754211	0.75	0.69	0.82
routine_markers	pfs_excluded_prog_due_to_death	pfs_9mon	RF	validation	8	198	136	62	0.670897	0.67	0.58	0.75
routine_markers	pfs_excluded_prog_due_to_death	pfs_9mon	RF	validation	9	223	176	47	0.654558	0.65	0.57	0.74
routine_markers	pfs_excluded_prog_due_to_death	pfs_9mon	RF	validation	10	197	111	86	0.795831	0.8	0.74	0.85
routine_markers	pfs_excluded_prog_due_to_death	pfs_9mon	RF	validation	11	213	159	54	0.576171	0.58	0.48	0.68
routine_markers	pfs_excluded_prog_due_to_death	pfs_9mon	RF	validation	12	204	141	63	0.821794	0.82	0.76	0.88
routine_markers	pfs_excluded_prog_due_to_death	pfs_9mon	RF	validation	13	215	140	75	0.708095	0.71	0.63	0.77
routine_markers	pfs_excluded_prog_due_to_death	pfs_9mon	RF	validation	14	210	141	69	0.852503	0.85	0.8	0.9
routine_markers	pfs_excluded_prog_due_to_death	pfs_9mon	RF	validation	15	198	165	33	0.674564	0.67	0.57	0.76025
routine_markers	pfs_excluded_prog_due_to_death	pfs_9mon	RF	validation	16	168	85	83	0.775337	0.77	0.70975	0.83
routine_markers	pfs_excluded_prog_due_to_death	pfs_9mon	RF	validation	17	209	139	70	0.832477	0.84	0.77	0.88025
routine_markers	pfs_excluded_prog_due_to_death	pfs_9mon	RF	validation	18	212	122	90	0.734699	0.735	0.66	0.81
routine_markers	pfs_excluded_prog_due_to_death	pfs_9mon	RF	validation	19	203	119	84	0.647059	0.65	0.58	0.72
routine_markers	pfs_excluded_prog_due_to_death	pfs_9mon	RF	validation	20	196	96	100	0.818229	0.82	0.76	0.87
routine_markers	pfs_excluded_prog_due_to_death	pfs_9mon	RF	validation	21	192	114	78	0.743815	0.74	0.68	0.81
routine_markers	pfs_excluded_prog_due_to_death	pfs_9mon	RF	validation	22	195	153	42	0.658108	0.66	0.57	0.74025
routine_markers	pfs_excluded_prog_due_to_death	pfs_9mon	RF	validation	23	200	90	110	0.598737	0.6	0.52	0.68
routine_markers	pfs_excluded_prog_due_to_death	pfs_9mon	RF	validation	24	216	154	62	0.812421	0.81	0.75	0.87
routine_markers	pfs_excluded_prog_due_to_death	pfs_9mon	RF	validation	25	205	112	93	0.730511	0.73	0.66	0.8
routine_markers	pfs_excluded_prog_due_to_death	pfs_9mon	RF	validation	26	205	138	67	0.782609	0.79	0.72	0.85
routine_markers	pfs_excluded_prog_due_to_death	pfs_9mon	RF	validation	27	199	134	65	0.655798	0.65	0.57	0.74
routine_markers	pfs_excluded_prog_due_to_death	pfs_9mon	RF	validation	28	191	156	35	0.835165	0.84	0.76	0.90025
routine_markers	pfs_excluded_prog_due_to_death	pfs_9mon	RF	validation	29	210	165	45	0.597845	0.6	0.51975	0.68
routine_markers	pfs_excluded_prog_due_to_death	pfs_9mon	RF	validation	30	208	123	85	0.712769	0.71	0.64	0.78
routine_markers	pfs_excluded_prog_due_to_death	pfs_9mon	RF	validation	31	203	165	38	0.919617	0.92	0.86	0.96
routine_markers	pfs_excluded_prog_due_to_death	pfs_9mon	RF	validation	32	203	142	61	0.825906	0.83	0.77	0.88
routine_markers	pfs_excluded_prog_due_to_death	pfs_9mon	RF	validation	33	218	132	86	0.688513	0.69	0.62	0.76
routine_markers	pfs_excluded_prog_due_to_death	pfs_9mon	RF	validation	34	212	126	86	0.728682	0.73	0.66	0.8
routine_markers	pfs_excluded_prog_due_to_death	pfs_9mon	RF	validation	35	211	165	46	0.714097	0.72	0.62	0.8
routine_markers	pfs_excluded_prog_due_to_death	pfs_9mon	RF	validation	36	191	124	67	0.685965	0.685	0.61	0.76
routine_markers	pfs_excluded_prog_due_to_death	pfs_9mon	RF	validation	37	196	126	70	0.732766	0.73	0.66	0.8
routine_markers	pfs_excluded_prog_due_to_death	pfs_9mon	RF	validation	38	201	104	97	0.786975	0.79	0.72	0.84025
routine_markers	pfs_excluded_prog_due_to_death	pfs_9mon	RF	validation	39	189	132	57	0.803163	0.8	0.73	0.87
routine_markers	pfs_excluded_prog_due_to_death	pfs_9mon	RF	validation	40	181	115	66	0.702437	0.7	0.61	0.77025
routine_markers	pfs_excluded_prog_due_to_death	pfs_9mon	RF	validation	41	211	148	63	0.683022	0.68	0.6	0.76
routine_markers	pfs_excluded_prog_due_to_death	pfs_9mon	RF	validation	42	183	132	51	0.851159	0.85	0.79	0.9
routine_markers	pfs_excluded_prog_due_to_death	pfs_9mon	RF	validation	43	203	120	83	0.729217	0.73	0.66	0.8
routine_markers	pfs_excluded_prog_due_to_death	pfs_9mon	RF	validation	44	216	140	76	0.679323	0.68	0.60975	0.75
routine_markers	pfs_excluded_prog_due_to_death	pfs_9mon	RF	validation	45	224	163	61	0.78427	0.79	0.72	0.84
routine_markers	pfs_excluded_prog_due_to_death	pfs_9mon	RF	validation	46	197	145	52	0.864721	0.87	0.81	0.91
routine_markers	pfs_excluded_prog_due_to_death	pfs_9mon	RF	validation	47	196	136	60	0.865074	0.86	0.81	0.92
routine_markers	pfs_excluded_prog_due_to_death	pfs_9mon	RF	validation	48	196	144	52	0.743189	0.74	0.67975	0.81
routine_markers	pfs_excluded_prog_due_to_death	pfs_9mon	RF	validation	49	209	137	72	0.790754	0.79	0.73	0.85
routine_markers	pfs_excluded_prog_due_to_death	pfs_9mon	RF	validation	50	187	143	44	0.616179	0.61	0.53	0.69
routine_markers	pfs_excluded_prog_due_to_death	pfs_9mon	RF	validation	51	206	118	88	0.800173	0.8	0.74	0.85
routine_markers	pfs_excluded_prog_due_to_death	pfs_9mon	RF	validation	52	201	166	35	0.871429	0.87	0.82	0.92
routine_markers	pfs_excluded_prog_due_to_death	pfs_9mon	RF	validation	53	216	138	78	0.823764	0.83	0.76	0.88
routine_markers	pfs_excluded_prog_due_to_death	pfs_9mon	RF	validation	54	219	136	83	0.761251	0.76	0.69975	0.82
routine_markers	pfs_excluded_prog_due_to_death	pfs_9mon	RF	validation	55	207	135	72	0.690226	0.69	0.61	0.76
routine_markers	pfs_excluded_prog_due_to_death	pfs_9mon	RF	validation	56	193	160	33	0.806818	0.81	0.73	0.88
routine_markers	pfs_excluded_prog_due_to_death	pfs_9mon	RF	validation	57	198	123	75	0.879675	0.88	0.84	0.92
routine_markers	pfs_excluded_prog_due_to_death	pfs_9mon	RF	validation	58	191	142	49	0.646306	0.65	0.55975	0.74
routine_markers	pfs_excluded_prog_due_to_death	pfs_9mon	RF	validation	59	185	117	68	0.652086	0.65	0.57	0.73
routine_markers	pfs_excluded_prog_due_to_death	pfs_9mon	RF	validation	60	185	148	37	0.785793	0.79	0.7	0.86
routine_markers	pfs_excluded_prog_due_to_death	pfs_9mon	RF	validation	61	193	137	56	0.904197	0.9	0.86	0.94
routine_markers	pfs_excluded_prog_due_to_death	pfs_9mon	RF	validation	62	186	117	69	0.85978	0.86	0.81	0.9
routine_markers	pfs_excluded_prog_due_to_death	pfs_9mon	RF	validation	63	217	152	65	0.757692	0.76	0.69	0.82
routine_markers	pfs_excluded_prog_due_to_death	pfs_9mon	RF	validation	64	214	153	61	0.761545	0.76	0.69	0.82
routine_markers	pfs_excluded_prog_due_to_death	pfs_9mon	RF	validation	65	199	127	72	0.734088	0.74	0.65975	0.81
routine_markers	pfs_excluded_prog_due_to_death	pfs_9mon	RF	validation	66	213	128	85	0.686949	0.685	0.6	0.77
routine_markers	pfs_excluded_prog_due_to_death	pfs_9mon	RF	validation	67	213	132	81	0.679948	0.68	0.6	0.75
routine_markers	pfs_excluded_prog_due_to_death	pfs_9mon	RF	validation	68	213	148	65	0.74631	0.75	0.68	0.81
routine_markers	pfs_excluded_prog_due_to_death	pfs_9mon	RF	validation	69	197	135	62	0.700119	0.7	0.62	0.78
routine_markers	pfs_excluded_prog_due_to_death	pfs_9mon	RF	validation	70	215	157	58	0.840874	0.84	0.78	0.89
routine_markers	pfs_excluded_prog_due_to_death	pfs_9mon	RF	validation	71	201	134	67	0.870294	0.87	0.82	0.91
routine_markers	pfs_excluded_prog_due_to_death	pfs_9mon	RF	validation	72	211	121	90	0.786685	0.79	0.71	0.86
routine_markers	pfs_excluded_prog_due_to_death	pfs_9mon	RF	validation	73	222	160	62	0.748891	0.75	0.67	0.82
routine_markers	pfs_excluded_prog_due_to_death	pfs_9mon	RF	validation	74	202	105	97	0.735395	0.74	0.67	0.8
routine_markers	pfs_excluded_prog_due_to_death	pfs_9mon	RF	validation	75	198	134	64	0.802239	0.8	0.74	0.86
routine_markers	pfs_excluded_prog_due_to_death	pfs_9mon	RF	validation	76	206	110	96	0.689678	0.69	0.61	0.76
routine_markers	pfs_excluded_prog_due_to_death	pfs_9mon	RF	validation	77	204	138	66	0.794137	0.79	0.72	0.86
routine_markers	pfs_excluded_prog_due_to_death	pfs_9mon	RF	validation	78	199	114	85	0.776161	0.78	0.7	0.84025
routine_markers	pfs_excluded_prog_due_to_death	pfs_9mon	RF	validation	79	191	127	64	0.815145	0.81	0.74	0.88
routine_markers	pfs_excluded_prog_due_to_death	pfs_9mon	RF	validation	80	208	134	74	0.790137	0.79	0.73	0.85
routine_markers	pfs_excluded_prog_due_to_death	pfs_9mon	RF	validation	81	187	134	53	0.896226	0.9	0.84	0.94
routine_markers	pfs_excluded_prog_due_to_death	pfs_9mon	RF	validation	82	215	153	62	0.734029	0.73	0.66	0.8
routine_markers	pfs_excluded_prog_due_to_death	pfs_9mon	RF	validation	83	202	110	92	0.808498	0.81	0.75	0.87
routine_markers	pfs_excluded_prog_due_to_death	pfs_9mon	RF	validation	84	218	143	75	0.814359	0.81	0.76	0.87
routine_markers	pfs_excluded_prog_due_to_death	pfs_9mon	RF	validation	85	198	123	75	0.788726	0.79	0.72	0.85025
routine_markers	pfs_excluded_prog_due_to_death	pfs_9mon	RF	validation	86	201	143	58	0.869424	0.87	0.82	0.92
routine_markers	pfs_excluded_prog_due_to_death	pfs_9mon	RF	validation	87	197	108	89	0.6804	0.68	0.59	0.75025
routine_markers	pfs_excluded_prog_due_to_death	pfs_9mon	RF	validation	88	195	131	64	0.84041	0.84	0.79	0.9
routine_markers	pfs_excluded_prog_due_to_death	pfs_9mon	RF	validation	89	193	127	66	0.629205	0.63	0.55	0.7
routine_markers	pfs_excluded_prog_due_to_death	pfs_9mon	RF	validation	90	214	170	44	0.841578	0.84	0.78	0.9
routine_markers	pfs_excluded_prog_due_to_death	pfs_9mon	RF	validation	91	202	142	60	0.880516	0.88	0.83	0.93
routine_markers	pfs_excluded_prog_due_to_death	pfs_9mon	RF	validation	92	183	127	56	0.681032	0.68	0.59	0.76
routine_markers	pfs_excluded_prog_due_to_death	pfs_9mon	RF	validation	93	202	132	70	0.643723	0.64	0.57	0.72
routine_markers	pfs_excluded_prog_due_to_death	pfs_9mon	RF	validation	94	234	134	100	0.732463	0.73	0.66	0.79
routine_markers	pfs_excluded_prog_due_to_death	pfs_9mon	RF	validation	95	213	152	61	0.833909	0.84	0.77	0.89
routine_markers	pfs_excluded_prog_due_to_death	pfs_9mon	RF	validation	96	213	166	47	0.786593	0.79	0.71	0.86
routine_markers	pfs_excluded_prog_due_to_death	pfs_9mon	RF	validation	97	216	154	62	0.778802	0.78	0.71975	0.84
routine_markers	pfs_excluded_prog_due_to_death	pfs_9mon	RF	validation	98	186	163	23	0.745132	0.75	0.65	0.83
routine_markers	pfs_excluded_prog_due_to_death	pfs_9mon	RF	validation	99	221	161	60	0.741097	0.74	0.67	0.81
routine_markers	pfs_excluded_prog_due_to_death	pfs_9mon	RF	validation	100	198	129	69	0.721492	0.72	0.65	0.79
routine_markers	pfs_excluded_prog_due_to_death	pfs_1year	RF	validation	1	214	153	61	0.659702	0.66	0.56	0.75
routine_markers	pfs_excluded_prog_due_to_death	pfs_1year	RF	validation	2	195	142	53	0.702365	0.7	0.62	0.78
routine_markers	pfs_excluded_prog_due_to_death	pfs_1year	RF	validation	3	223	125	98	0.692776	0.69	0.62	0.76
routine_markers	pfs_excluded_prog_due_to_death	pfs_1year	RF	validation	4	216	126	90	0.734832	0.735	0.66	0.8
routine_markers	pfs_excluded_prog_due_to_death	pfs_1year	RF	validation	5	198	151	47	0.718613	0.72	0.64	0.79
routine_markers	pfs_excluded_prog_due_to_death	pfs_1year	RF	validation	6	177	129	48	0.655846	0.66	0.57	0.74025
routine_markers	pfs_excluded_prog_due_to_death	pfs_1year	RF	validation	7	214	147	67	0.764849	0.76	0.7	0.82
routine_markers	pfs_excluded_prog_due_to_death	pfs_1year	RF	validation	8	198	149	49	0.67525	0.67	0.56	0.77
routine_markers	pfs_excluded_prog_due_to_death	pfs_1year	RF	validation	9	223	184	39	0.569537	0.57	0.47	0.67
routine_markers	pfs_excluded_prog_due_to_death	pfs_1year	RF	validation	10	197	120	77	0.759145	0.76	0.7	0.82
routine_markers	pfs_excluded_prog_due_to_death	pfs_1year	RF	validation	11	213	164	49	0.604156	0.6	0.5	0.71
routine_markers	pfs_excluded_prog_due_to_death	pfs_1year	RF	validation	12	204	152	52	0.837677	0.84	0.79	0.89
routine_markers	pfs_excluded_prog_due_to_death	pfs_1year	RF	validation	13	215	159	56	0.681491	0.68	0.62	0.75
routine_markers	pfs_excluded_prog_due_to_death	pfs_1year	RF	validation	14	210	148	62	0.764167	0.76	0.7	0.83
routine_markers	pfs_excluded_prog_due_to_death	pfs_1year	RF	validation	15	198	176	22	0.732696	0.74	0.57	0.85
routine_markers	pfs_excluded_prog_due_to_death	pfs_1year	RF	validation	16	168	99	69	0.749085	0.75	0.68	0.81
routine_markers	pfs_excluded_prog_due_to_death	pfs_1year	RF	validation	17	209	152	57	0.804247	0.8	0.74	0.87
routine_markers	pfs_excluded_prog_due_to_death	pfs_1year	RF	validation	18	212	136	76	0.706076	0.71	0.62975	0.78
routine_markers	pfs_excluded_prog_due_to_death	pfs_1year	RF	validation	19	203	128	75	0.638125	0.64	0.56	0.71
routine_markers	pfs_excluded_prog_due_to_death	pfs_1year	RF	validation	20	196	119	77	0.688966	0.69	0.61	0.76
routine_markers	pfs_excluded_prog_due_to_death	pfs_1year	RF	validation	21	192	126	66	0.748016	0.75	0.67	0.81
routine_markers	pfs_excluded_prog_due_to_death	pfs_1year	RF	validation	22	195	172	23	0.685035	0.69	0.56	0.79
routine_markers	pfs_excluded_prog_due_to_death	pfs_1year	RF	validation	23	200	105	95	0.645063	0.65	0.56	0.72
routine_markers	pfs_excluded_prog_due_to_death	pfs_1year	RF	validation	24	216	164	52	0.835366	0.83	0.77	0.89
routine_markers	pfs_excluded_prog_due_to_death	pfs_1year	RF	validation	25	205	132	73	0.675695	0.68	0.59	0.76
routine_markers	pfs_excluded_prog_due_to_death	pfs_1year	RF	validation	26	205	147	58	0.743608	0.75	0.66975	0.82
routine_markers	pfs_excluded_prog_due_to_death	pfs_1year	RF	validation	27	199	145	54	0.537229	0.54	0.45	0.63
routine_markers	pfs_excluded_prog_due_to_death	pfs_1year	RF	validation	28	191	165	26	0.736597	0.74	0.64	0.83
routine_markers	pfs_excluded_prog_due_to_death	pfs_1year	RF	validation	29	210	176	34	0.62734	0.63	0.54	0.71
routine_markers	pfs_excluded_prog_due_to_death	pfs_1year	RF	validation	30	208	143	65	0.685315	0.68	0.61	0.76
routine_markers	pfs_excluded_prog_due_to_death	pfs_1year	RF	validation	31	203	171	32	0.907895	0.91	0.86	0.95
routine_markers	pfs_excluded_prog_due_to_death	pfs_1year	RF	validation	32	203	151	52	0.773051	0.77	0.7	0.84
routine_markers	pfs_excluded_prog_due_to_death	pfs_1year	RF	validation	33	218	155	63	0.690374	0.69	0.6	0.77
routine_markers	pfs_excluded_prog_due_to_death	pfs_1year	RF	validation	34	212	131	81	0.708699	0.71	0.64	0.78
routine_markers	pfs_excluded_prog_due_to_death	pfs_1year	RF	validation	35	211	168	43	0.663483	0.67	0.57	0.77
routine_markers	pfs_excluded_prog_due_to_death	pfs_1year	RF	validation	36	191	129	62	0.560765	0.56	0.47	0.66
routine_markers	pfs_excluded_prog_due_to_death	pfs_1year	RF	validation	37	196	149	47	0.683564	0.69	0.6	0.77
routine_markers	pfs_excluded_prog_due_to_death	pfs_1year	RF	validation	38	201	124	77	0.786657	0.79	0.72	0.85
routine_markers	pfs_excluded_prog_due_to_death	pfs_1year	RF	validation	39	189	141	48	0.770095	0.77	0.69	0.84
routine_markers	pfs_excluded_prog_due_to_death	pfs_1year	RF	validation	40	181	136	45	0.681209	0.68	0.58	0.78
routine_markers	pfs_excluded_prog_due_to_death	pfs_1year	RF	validation	41	211	167	44	0.68386	0.685	0.6	0.76
routine_markers	pfs_excluded_prog_due_to_death	pfs_1year	RF	validation	42	183	138	45	0.88438	0.89	0.82	0.94
routine_markers	pfs_excluded_prog_due_to_death	pfs_1year	RF	validation	43	203	131	72	0.710136	0.71	0.64	0.78
routine_markers	pfs_excluded_prog_due_to_death	pfs_1year	RF	validation	44	216	152	64	0.637644	0.64	0.54975	0.73
routine_markers	pfs_excluded_prog_due_to_death	pfs_1year	RF	validation	45	224	175	49	0.763032	0.76	0.69	0.82025
routine_markers	pfs_excluded_prog_due_to_death	pfs_1year	RF	validation	46	197	153	44	0.827392	0.83	0.75	0.89
routine_markers	pfs_excluded_prog_due_to_death	pfs_1year	RF	validation	47	196	141	55	0.851193	0.85	0.79	0.9
routine_markers	pfs_excluded_prog_due_to_death	pfs_1year	RF	validation	48	196	160	36	0.770312	0.77	0.68	0.85
routine_markers	pfs_excluded_prog_due_to_death	pfs_1year	RF	validation	49	209	149	60	0.746868	0.75	0.67	0.82
routine_markers	pfs_excluded_prog_due_to_death	pfs_1year	RF	validation	50	187	147	40	0.655612	0.66	0.56	0.74025
routine_markers	pfs_excluded_prog_due_to_death	pfs_1year	RF	validation	51	206	129	77	0.791	0.79	0.72	0.85
routine_markers	pfs_excluded_prog_due_to_death	pfs_1year	RF	validation	52	201	166	35	0.850602	0.85	0.79	0.90025
routine_markers	pfs_excluded_prog_due_to_death	pfs_1year	RF	validation	53	216	152	64	0.781096	0.78	0.71	0.85
routine_markers	pfs_excluded_prog_due_to_death	pfs_1year	RF	validation	54	219	145	74	0.741007	0.74	0.67	0.8
routine_markers	pfs_excluded_prog_due_to_death	pfs_1year	RF	validation	55	207	151	56	0.75071	0.75	0.67	0.82
routine_markers	pfs_excluded_prog_due_to_death	pfs_1year	RF	validation	56	193	169	24	0.823718	0.83	0.72	0.9
routine_markers	pfs_excluded_prog_due_to_death	pfs_1year	RF	validation	57	198	147	51	0.781112	0.78	0.71	0.85
routine_markers	pfs_excluded_prog_due_to_death	pfs_1year	RF	validation	58	191	165	26	0.743124	0.75	0.64	0.84
routine_markers	pfs_excluded_prog_due_to_death	pfs_1year	RF	validation	59	185	127	58	0.604534	0.61	0.51	0.69
routine_markers	pfs_excluded_prog_due_to_death	pfs_1year	RF	validation	60	185	154	31	0.800377	0.8	0.72	0.88
routine_markers	pfs_excluded_prog_due_to_death	pfs_1year	RF	validation	61	193	149	44	0.838469	0.84	0.77	0.9
routine_markers	pfs_excluded_prog_due_to_death	pfs_1year	RF	validation	62	186	131	55	0.809022	0.81	0.74	0.87
routine_markers	pfs_excluded_prog_due_to_death	pfs_1year	RF	validation	63	217	174	43	0.785886	0.79	0.71	0.85025
routine_markers	pfs_excluded_prog_due_to_death	pfs_1year	RF	validation	64	214	173	41	0.731284	0.73	0.65	0.8
routine_markers	pfs_excluded_prog_due_to_death	pfs_1year	RF	validation	65	199	147	52	0.680665	0.68	0.59	0.77
routine_markers	pfs_excluded_prog_due_to_death	pfs_1year	RF	validation	66	213	139	74	0.632121	0.63	0.55	0.71
routine_markers	pfs_excluded_prog_due_to_death	pfs_1year	RF	validation	67	213	150	63	0.628889	0.63	0.54	0.7
routine_markers	pfs_excluded_prog_due_to_death	pfs_1year	RF	validation	68	213	157	56	0.757393	0.76	0.68	0.83
routine_markers	pfs_excluded_prog_due_to_death	pfs_1year	RF	validation	69	197	145	52	0.746021	0.75	0.66	0.82
routine_markers	pfs_excluded_prog_due_to_death	pfs_1year	RF	validation	70	215	169	46	0.858631	0.86	0.8	0.91
routine_markers	pfs_excluded_prog_due_to_death	pfs_1year	RF	validation	71	201	149	52	0.719089	0.72	0.64	0.79
routine_markers	pfs_excluded_prog_due_to_death	pfs_1year	RF	validation	72	211	136	75	0.782157	0.78	0.71	0.85
routine_markers	pfs_excluded_prog_due_to_death	pfs_1year	RF	validation	73	222	174	48	0.759938	0.76	0.68	0.84
routine_markers	pfs_excluded_prog_due_to_death	pfs_1year	RF	validation	74	202	120	82	0.766159	0.77	0.69	0.84
routine_markers	pfs_excluded_prog_due_to_death	pfs_1year	RF	validation	75	198	145	53	0.829018	0.83	0.76	0.89
routine_markers	pfs_excluded_prog_due_to_death	pfs_1year	RF	validation	76	206	132	74	0.679771	0.68	0.6	0.75
routine_markers	pfs_excluded_prog_due_to_death	pfs_1year	RF	validation	77	204	156	48	0.752003	0.75	0.68	0.82
routine_markers	pfs_excluded_prog_due_to_death	pfs_1year	RF	validation	78	199	130	69	0.778595	0.78	0.70975	0.84
routine_markers	pfs_excluded_prog_due_to_death	pfs_1year	RF	validation	79	191	136	55	0.831952	0.83	0.75	0.9
routine_markers	pfs_excluded_prog_due_to_death	pfs_1year	RF	validation	80	208	155	53	0.729276	0.73	0.66	0.8
routine_markers	pfs_excluded_prog_due_to_death	pfs_1year	RF	validation	81	187	141	46	0.848443	0.85	0.77975	0.91
routine_markers	pfs_excluded_prog_due_to_death	pfs_1year	RF	validation	82	215	158	57	0.806795	0.81	0.74	0.87
routine_markers	pfs_excluded_prog_due_to_death	pfs_1year	RF	validation	83	202	121	81	0.782675	0.79	0.72	0.84
routine_markers	pfs_excluded_prog_due_to_death	pfs_1year	RF	validation	84	218	149	69	0.754596	0.75	0.68	0.82
routine_markers	pfs_excluded_prog_due_to_death	pfs_1year	RF	validation	85	198	133	65	0.751417	0.75	0.68	0.82
routine_markers	pfs_excluded_prog_due_to_death	pfs_1year	RF	validation	86	201	155	46	0.808696	0.81	0.73	0.87
routine_markers	pfs_excluded_prog_due_to_death	pfs_1year	RF	validation	87	197	129	68	0.623575	0.62	0.53	0.71
routine_markers	pfs_excluded_prog_due_to_death	pfs_1year	RF	validation	88	195	140	55	0.790649	0.79	0.72	0.86
routine_markers	pfs_excluded_prog_due_to_death	pfs_1year	RF	validation	89	193	146	47	0.579131	0.58	0.49	0.66
routine_markers	pfs_excluded_prog_due_to_death	pfs_1year	RF	validation	90	214	175	39	0.765714	0.77	0.67975	0.84
routine_markers	pfs_excluded_prog_due_to_death	pfs_1year	RF	validation	91	202	155	47	0.917502	0.92	0.87	0.96
routine_markers	pfs_excluded_prog_due_to_death	pfs_1year	RF	validation	92	183	134	49	0.740253	0.74	0.66	0.81025
routine_markers	pfs_excluded_prog_due_to_death	pfs_1year	RF	validation	93	202	150	52	0.661538	0.66	0.57	0.75
routine_markers	pfs_excluded_prog_due_to_death	pfs_1year	RF	validation	94	234	160	74	0.709333	0.71	0.64	0.78
routine_markers	pfs_excluded_prog_due_to_death	pfs_1year	RF	validation	95	213	157	56	0.771952	0.77	0.7	0.84
routine_markers	pfs_excluded_prog_due_to_death	pfs_1year	RF	validation	96	213	171	42	0.8066	0.81	0.72	0.88
routine_markers	pfs_excluded_prog_due_to_death	pfs_1year	RF	validation	97	216	165	51	0.723113	0.72	0.64	0.8
routine_markers	pfs_excluded_prog_due_to_death	pfs_1year	RF	validation	98	186	173	13	0.810138	0.81	0.71	0.9
routine_markers	pfs_excluded_prog_due_to_death	pfs_1year	RF	validation	99	221	172	49	0.675012	0.67	0.58	0.76
routine_markers	pfs_excluded_prog_due_to_death	pfs_1year	RF	validation	100	198	149	49	0.722915	0.73	0.64	0.8
tumor_markers	current_progression_analysis	is_progression	RF	validation	1	217	25	192	0.600417	0.6	0.49	0.71
tumor_markers	current_progression_analysis	is_progression	RF	validation	2	254	18	236	0.581215	0.58	0.45	0.71
tumor_markers	current_progression_analysis	is_progression	RF	validation	3	73	11	62	0.507331	0.51	0.35	0.67
tumor_markers	current_progression_analysis	is_progression	RF	validation	4	226	15	211	0.713586	0.72	0.57	0.85
tumor_markers	current_progression_analysis	is_progression	RF	validation	5	198	21	177	0.656174	0.65	0.52	0.78
tumor_markers	current_progression_analysis	is_progression	RF	validation	6	173	13	160	0.80625	0.81	0.69	0.92
tumor_markers	current_progression_analysis	is_progression	RF	validation	7	187	13	174	0.725464	0.73	0.57975	0.85
tumor_markers	current_progression_analysis	is_progression	RF	validation	8	125	22	103	0.622242	0.62	0.47	0.76
tumor_markers	current_progression_analysis	is_progression	RF	validation	9	180	9	171	0.826511	0.83	0.68	0.94
tumor_markers	current_progression_analysis	is_progression	RF	validation	10	214	23	191	0.81038	0.81	0.74	0.88
tumor_markers	current_progression_analysis	is_progression	RF	validation	11	151	22	129	0.68358	0.68	0.55975	0.80025
tumor_markers	current_progression_analysis	is_progression	RF	validation	12	200	28	172	0.681478	0.68	0.6	0.77
tumor_markers	current_progression_analysis	is_progression	RF	validation	13	157	19	138	0.790236	0.79	0.69	0.87
tumor_markers	current_progression_analysis	is_progression	RF	validation	14	142	12	130	0.578846	0.58	0.4	0.74
tumor_markers	current_progression_analysis	is_progression	RF	validation	15	138	9	129	0.755383	0.76	0.65975	0.84
tumor_markers	current_progression_analysis	is_progression	RF	validation	16	107	21	86	0.692691	0.69	0.58	0.8
tumor_markers	current_progression_analysis	is_progression	RF	validation	17	212	20	192	0.667708	0.67	0.58	0.76
tumor_markers	current_progression_analysis	is_progression	RF	validation	18	242	18	224	0.727183	0.73	0.61	0.84
tumor_markers	current_progression_analysis	is_progression	RF	validation	19	109	16	93	0.740591	0.74	0.6	0.87
tumor_markers	current_progression_analysis	is_progression	RF	validation	20	177	10	167	0.557784	0.555	0.37975	0.74
tumor_markers	current_progression_analysis	is_progression	RF	validation	21	202	22	180	0.719444	0.72	0.6	0.82
tumor_markers	current_progression_analysis	is_progression	RF	validation	22	139	10	129	0.744186	0.75	0.63	0.86
tumor_markers	current_progression_analysis	is_progression	RF	validation	23	197	16	181	0.823204	0.82	0.71	0.92
tumor_markers	current_progression_analysis	is_progression	RF	validation	24	143	18	125	0.696444	0.7	0.56	0.83
tumor_markers	current_progression_analysis	is_progression	RF	validation	25	115	24	91	0.409799	0.41	0.28	0.54
tumor_markers	current_progression_analysis	is_progression	RF	validation	26	77	15	62	0.655914	0.65	0.51	0.79
tumor_markers	current_progression_analysis	is_progression	RF	validation	27	245	20	225	0.622222	0.62	0.49	0.75
tumor_markers	current_progression_analysis	is_progression	RF	validation	28	226	5	221	0.832579	0.83	0.7	0.94025
tumor_markers	current_progression_analysis	is_progression	RF	validation	29	180	15	165	0.666061	0.67	0.53	0.8
tumor_markers	current_progression_analysis	is_progression	RF	validation	30	193	15	178	0.570412	0.57	0.41	0.74
tumor_markers	current_progression_analysis	is_progression	RF	validation	31	99	23	76	0.55349	0.56	0.44	0.67
tumor_markers	current_progression_analysis	is_progression	RF	validation	32	206	24	182	0.662088	0.66	0.55	0.76
tumor_markers	current_progression_analysis	is_progression	RF	validation	33	247	19	228	0.794552	0.79	0.68	0.89
tumor_markers	current_progression_analysis	is_progression	RF	validation	34	220	14	206	0.707698	0.71	0.59	0.81
tumor_markers	current_progression_analysis	is_progression	RF	validation	35	240	16	224	0.676479	0.68	0.54	0.82
tumor_markers	current_progression_analysis	is_progression	RF	validation	36	192	26	166	0.770621	0.77	0.69	0.84
tumor_markers	current_progression_analysis	is_progression	RF	validation	37	160	21	139	0.662042	0.67	0.55	0.77
tumor_markers	current_progression_analysis	is_progression	RF	validation	38	145	15	130	0.516923	0.52	0.38	0.67
tumor_markers	current_progression_analysis	is_progression	RF	validation	39	120	17	103	0.696459	0.7	0.56	0.84
tumor_markers	current_progression_analysis	is_progression	RF	validation	40	131	21	110	0.62987	0.64	0.51	0.75
tumor_markers	current_progression_analysis	is_progression	RF	validation	41	83	8	75	0.703333	0.7	0.55	0.85
tumor_markers	current_progression_analysis	is_progression	RF	validation	42	232	12	220	0.668939	0.67	0.53	0.8
tumor_markers	current_progression_analysis	is_progression	RF	validation	43	173	14	159	0.771788	0.77	0.62	0.9
tumor_markers	current_progression_analysis	is_progression	RF	validation	44	173	14	159	0.573001	0.57	0.4	0.74
tumor_markers	current_progression_analysis	is_progression	RF	validation	45	206	18	188	0.804078	0.81	0.71	0.89
tumor_markers	current_progression_analysis	is_progression	RF	validation	46	193	11	182	0.589411	0.59	0.49	0.69
tumor_markers	current_progression_analysis	is_progression	RF	validation	47	171	27	144	0.648405	0.65	0.54	0.76
tumor_markers	current_progression_analysis	is_progression	RF	validation	48	93	24	69	0.661232	0.66	0.54	0.78
tumor_markers	current_progression_analysis	is_progression	RF	validation	49	235	24	211	0.712678	0.71	0.6	0.81
tumor_markers	current_progression_analysis	is_progression	RF	validation	50	176	14	162	0.788801	0.79	0.7	0.87
tumor_markers	current_progression_analysis	is_progression	RF	validation	51	126	17	109	0.657312	0.66	0.52	0.78
tumor_markers	current_progression_analysis	is_progression	RF	validation	52	162	27	135	0.657339	0.65	0.52	0.77
tumor_markers	current_progression_analysis	is_progression	RF	validation	53	118	19	99	0.617757	0.62	0.5	0.74
tumor_markers	current_progression_analysis	is_progression	RF	validation	54	147	17	130	0.537783	0.54	0.38	0.7
tumor_markers	current_progression_analysis	is_progression	RF	validation	55	224	23	201	0.746269	0.75	0.65	0.83
tumor_markers	current_progression_analysis	is_progression	RF	validation	56	181	20	161	0.652019	0.66	0.55	0.76
tumor_markers	current_progression_analysis	is_progression	RF	validation	57	200	21	179	0.794094	0.79	0.7	0.87
tumor_markers	current_progression_analysis	is_progression	RF	validation	58	186	13	173	0.646065	0.64	0.54	0.75
tumor_markers	current_progression_analysis	is_progression	RF	validation	59	199	7	192	0.52753	0.53	0.28	0.77025
tumor_markers	current_progression_analysis	is_progression	RF	validation	60	142	15	127	0.783202	0.79	0.65	0.91
tumor_markers	current_progression_analysis	is_progression	RF	validation	61	138	21	117	0.610297	0.61	0.48	0.74
tumor_markers	current_progression_analysis	is_progression	RF	validation	62	211	17	194	0.717101	0.72	0.58	0.83
tumor_markers	current_progression_analysis	is_progression	RF	validation	63	134	16	118	0.707097	0.7	0.58975	0.81
tumor_markers	current_progression_analysis	is_progression	RF	validation	64	143	18	125	0.578222	0.58	0.45	0.7
tumor_markers	current_progression_analysis	is_progression	RF	validation	65	144	13	131	0.725191	0.73	0.56	0.87
tumor_markers	current_progression_analysis	is_progression	RF	validation	66	134	20	114	0.661404	0.66	0.54	0.78
tumor_markers	current_progression_analysis	is_progression	RF	validation	67	147	24	123	0.672764	0.67	0.54	0.8
tumor_markers	current_progression_analysis	is_progression	RF	validation	68	151	10	141	0.589362	0.59	0.46	0.71
tumor_markers	current_progression_analysis	is_progression	RF	validation	69	107	20	87	0.490805	0.49	0.35	0.64
tumor_markers	current_progression_analysis	is_progression	RF	validation	70	214	13	201	0.622273	0.62	0.52	0.73
tumor_markers	current_progression_analysis	is_progression	RF	validation	71	174	10	164	0.679268	0.69	0.46975	0.86025
tumor_markers	current_progression_analysis	is_progression	RF	validation	72	195	23	172	0.757078	0.76	0.65	0.86
tumor_markers	current_progression_analysis	is_progression	RF	validation	73	194	15	179	0.745624	0.75	0.64	0.84
tumor_markers	current_progression_analysis	is_progression	RF	validation	74	143	22	121	0.610255	0.61	0.45	0.74
tumor_markers	current_progression_analysis	is_progression	RF	validation	75	131	10	121	0.652479	0.66	0.46	0.83
tumor_markers	current_progression_analysis	is_progression	RF	validation	76	152	20	132	0.576894	0.58	0.46	0.7
tumor_markers	current_progression_analysis	is_progression	RF	validation	77	116	16	100	0.625	0.62	0.48	0.77
tumor_markers	current_progression_analysis	is_progression	RF	validation	78	195	30	165	0.714141	0.71	0.61975	0.8
tumor_markers	current_progression_analysis	is_progression	RF	validation	79	210	18	192	0.602141	0.6	0.47	0.72025
tumor_markers	current_progression_analysis	is_progression	RF	validation	80	145	14	131	0.377317	0.37	0.23	0.53
tumor_markers	current_progression_analysis	is_progression	RF	validation	81	136	21	115	0.521739	0.52	0.37	0.66
tumor_markers	current_progression_analysis	is_progression	RF	validation	82	155	19	136	0.599458	0.6	0.44	0.75
tumor_markers	current_progression_analysis	is_progression	RF	validation	83	164	19	145	0.682396	0.69	0.57	0.8
tumor_markers	current_progression_analysis	is_progression	RF	validation	84	192	29	163	0.62143	0.62	0.51	0.72
tumor_markers	current_progression_analysis	is_progression	RF	validation	85	189	20	169	0.744822	0.74	0.64	0.83
tumor_markers	current_progression_analysis	is_progression	RF	validation	86	130	18	112	0.716766	0.72	0.59	0.84
tumor_markers	current_progression_analysis	is_progression	RF	validation	87	117	11	106	0.612779	0.61	0.4	0.81
tumor_markers	current_progression_analysis	is_progression	RF	validation	88	190	21	169	0.761623	0.76	0.67	0.86
tumor_markers	current_progression_analysis	is_progression	RF	validation	89	176	19	157	0.818639	0.82	0.72	0.9
tumor_markers	current_progression_analysis	is_progression	RF	validation	90	206	11	195	0.767832	0.77	0.63	0.89
tumor_markers	current_progression_analysis	is_progression	RF	validation	91	152	12	140	0.72381	0.73	0.6	0.86
tumor_markers	current_progression_analysis	is_progression	RF	validation	92	168	22	146	0.68213	0.69	0.57	0.79
tumor_markers	current_progression_analysis	is_progression	RF	validation	93	190	19	171	0.813789	0.815	0.71	0.9
tumor_markers	current_progression_analysis	is_progression	RF	validation	94	147	7	140	0.784694	0.79	0.63	0.9
tumor_markers	current_progression_analysis	is_progression	RF	validation	95	165	13	152	0.563259	0.56	0.39	0.74
tumor_markers	current_progression_analysis	is_progression	RF	validation	96	158	17	141	0.519816	0.52	0.39	0.65025
tumor_markers	current_progression_analysis	is_progression	RF	validation	97	241	17	224	0.689863	0.69	0.54	0.83
tumor_markers	current_progression_analysis	is_progression	RF	validation	98	160	13	147	0.612768	0.61	0.47	0.75
tumor_markers	current_progression_analysis	is_progression	RF	validation	99	187	20	167	0.781737	0.79	0.68	0.88
tumor_markers	current_progression_analysis	is_progression	RF	validation	100	186	20	166	0.531325	0.53	0.39	0.67
tumor_markers	future_pfs_analysis	pfs_1mon	RF	validation	1	86	3	83	0.7751	0.78	0.64	0.89
tumor_markers	future_pfs_analysis	pfs_1mon	RF	validation	2	79	3	76	0.877193	0.89	0.74	1
tumor_markers	future_pfs_analysis	pfs_1mon	RF	validation	3	68	4	64	0.714844	0.72	0.32	0.96
tumor_markers	future_pfs_analysis	pfs_1mon	RF	validation	4	88	9	79	0.866385	0.87	0.76	0.95
tumor_markers	future_pfs_analysis	pfs_1mon	RF	validation	5	76	3	73	0.748858	0.75	0.63	0.86
tumor_markers	future_pfs_analysis	pfs_1mon	RF	validation	6	73	7	66	0.857143	0.86	0.67	1
tumor_markers	future_pfs_analysis	pfs_1mon	RF	validation	7	72	8	64	0.773438	0.78	0.64	0.89
tumor_markers	future_pfs_analysis	pfs_1mon	RF	validation	8	92	4	88	0.514205	0.51	0.28975	0.75
tumor_markers	future_pfs_analysis	pfs_1mon	RF	validation	9	88	6	82	0.752033	0.75	0.61	0.87
tumor_markers	future_pfs_analysis	pfs_1mon	RF	validation	10	86	9	77	0.695527	0.69	0.47	0.89
tumor_markers	future_pfs_analysis	pfs_1mon	RF	validation	11	96	4	92	0.625	0.62	0.34	0.91
tumor_markers	future_pfs_analysis	pfs_1mon	RF	validation	12	94	6	88	0.74053	0.74	0.61	0.84
tumor_markers	future_pfs_analysis	pfs_1mon	RF	validation	13	72	6	66	0.906566	0.91	0.83	0.97
tumor_markers	future_pfs_analysis	pfs_1mon	RF	validation	14	74	9	65	0.651282	0.655	0.45	0.83
tumor_markers	future_pfs_analysis	pfs_1mon	RF	validation	15	73	5	68	0.75	0.75	0.56	0.91
tumor_markers	future_pfs_analysis	pfs_1mon	RF	validation	16	65	6	59	0.762712	0.76	0.57	0.91
tumor_markers	future_pfs_analysis	pfs_1mon	RF	validation	17	67	11	56	0.769481	0.77	0.64	0.89
tumor_markers	future_pfs_analysis	pfs_1mon	RF	validation	18	77	9	68	0.866013	0.87	0.76	0.95
tumor_markers	future_pfs_analysis	pfs_1mon	RF	validation	19	91	9	82	0.703252	0.7	0.51	0.86
tumor_markers	future_pfs_analysis	pfs_1mon	RF	validation	20	69	7	62	0.66129	0.66	0.44975	0.83025
tumor_markers	future_pfs_analysis	pfs_1mon	RF	validation	21	82	3	79	0.679325	0.68	0.11	1
tumor_markers	future_pfs_analysis	pfs_1mon	RF	validation	22	75	9	66	0.681818	0.68	0.49	0.84
tumor_markers	future_pfs_analysis	pfs_1mon	RF	validation	23	78	9	69	0.655395	0.655	0.42	0.86
tumor_markers	future_pfs_analysis	pfs_1mon	RF	validation	24	79	8	71	0.640845	0.64	0.46975	0.81
tumor_markers	future_pfs_analysis	pfs_1mon	RF	validation	25	85	6	79	0.689873	0.69	0.46975	0.91
tumor_markers	future_pfs_analysis	pfs_1mon	RF	validation	26	69	7	62	0.784562	0.79	0.62	0.92
tumor_markers	future_pfs_analysis	pfs_1mon	RF	validation	27	82	5	77	0.658442	0.68	0.34	0.9
tumor_markers	future_pfs_analysis	pfs_1mon	RF	validation	28	84	11	73	0.795766	0.8	0.65975	0.92
tumor_markers	future_pfs_analysis	pfs_1mon	RF	validation	29	87	6	81	0.691358	0.7	0.44	0.91
tumor_markers	future_pfs_analysis	pfs_1mon	RF	validation	30	94	4	90	0.65	0.65	0.32	0.91
tumor_markers	future_pfs_analysis	pfs_1mon	RF	validation	31	79	9	70	0.64127	0.65	0.46975	0.8
tumor_markers	future_pfs_analysis	pfs_1mon	RF	validation	32	84	6	78	0.82265	0.83	0.70975	0.92
tumor_markers	future_pfs_analysis	pfs_1mon	RF	validation	33	82	5	77	0.815584	0.82	0.66	0.97
tumor_markers	future_pfs_analysis	pfs_1mon	RF	validation	34	76	5	71	0.752113	0.77	0.43	0.96
tumor_markers	future_pfs_analysis	pfs_1mon	RF	validation	35	104	4	100	0.405	0.4	0.1	0.72025
tumor_markers	future_pfs_analysis	pfs_1mon	RF	validation	36	92	9	83	0.737617	0.74	0.55	0.9
tumor_markers	future_pfs_analysis	pfs_1mon	RF	validation	37	88	7	81	0.920635	0.93	0.84	0.98
tumor_markers	future_pfs_analysis	pfs_1mon	RF	validation	38	85	4	81	0.552469	0.555	0.32975	0.77
tumor_markers	future_pfs_analysis	pfs_1mon	RF	validation	39	90	3	87	0.586207	0.59	0.23975	0.89025
tumor_markers	future_pfs_analysis	pfs_1mon	RF	validation	40	81	10	71	0.815493	0.82	0.63	0.95
tumor_markers	future_pfs_analysis	pfs_1mon	RF	validation	41	72	7	65	0.767033	0.77	0.66	0.87
tumor_markers	future_pfs_analysis	pfs_1mon	RF	validation	42	76	11	65	0.566434	0.57	0.41975	0.71
tumor_markers	future_pfs_analysis	pfs_1mon	RF	validation	43	77	10	67	0.732836	0.74	0.56	0.89
tumor_markers	future_pfs_analysis	pfs_1mon	RF	validation	44	94	5	89	0.757303	0.76	0.51	0.99
tumor_markers	future_pfs_analysis	pfs_1mon	RF	validation	45	73	3	70	0.695238	0.7	0.19	1
tumor_markers	future_pfs_analysis	pfs_1mon	RF	validation	46	78	2	76	0.868421	0.88	0.67	1
tumor_markers	future_pfs_analysis	pfs_1mon	RF	validation	47	82	9	73	0.656012	0.66	0.43	0.86025
tumor_markers	future_pfs_analysis	pfs_1mon	RF	validation	48	76	12	64	0.499349	0.5	0.33	0.67
tumor_markers	future_pfs_analysis	pfs_1mon	RF	validation	49	79	5	74	0.737838	0.74	0.54	0.92
tumor_markers	future_pfs_analysis	pfs_1mon	RF	validation	50	86	5	81	0.874074	0.88	0.67975	0.99
tumor_markers	future_pfs_analysis	pfs_1mon	RF	validation	51	98	6	92	0.815217	0.82	0.73	0.89
tumor_markers	future_pfs_analysis	pfs_1mon	RF	validation	52	70	13	57	0.680162	0.68	0.54	0.81025
tumor_markers	future_pfs_analysis	pfs_1mon	RF	validation	53	86	3	83	0.644578	0.66	0.25975	0.91
tumor_markers	future_pfs_analysis	pfs_1mon	RF	validation	54	84	6	78	0.764957	0.77	0.58	0.93
tumor_markers	future_pfs_analysis	pfs_1mon	RF	validation	55	86	9	77	0.761905	0.77	0.56	0.93
tumor_markers	future_pfs_analysis	pfs_1mon	RF	validation	56	84	7	77	0.736549	0.74	0.6	0.86
tumor_markers	future_pfs_analysis	pfs_1mon	RF	validation	57	81	7	74	0.793436	0.8	0.65	0.91
tumor_markers	future_pfs_analysis	pfs_1mon	RF	validation	58	86	6	80	0.692708	0.7	0.44	0.9
tumor_markers	future_pfs_analysis	pfs_1mon	RF	validation	59	79	10	69	0.772464	0.78	0.63	0.9
tumor_markers	future_pfs_analysis	pfs_1mon	RF	validation	60	80	8	72	0.611111	0.61	0.42975	0.81
tumor_markers	future_pfs_analysis	pfs_1mon	RF	validation	61	94	8	86	0.898983	0.9	0.82	0.96
tumor_markers	future_pfs_analysis	pfs_1mon	RF	validation	62	85	5	80	0.565	0.57	0.32	0.82025
tumor_markers	future_pfs_analysis	pfs_1mon	RF	validation	63	75	5	70	0.557143	0.57	0.26	0.87025
tumor_markers	future_pfs_analysis	pfs_1mon	RF	validation	64	86	6	80	0.685417	0.69	0.54	0.80025
tumor_markers	future_pfs_analysis	pfs_1mon	RF	validation	65	79	8	71	0.707746	0.72	0.43975	0.94
tumor_markers	future_pfs_analysis	pfs_1mon	RF	validation	66	92	6	86	0.684109	0.695	0.45	0.88
tumor_markers	future_pfs_analysis	pfs_1mon	RF	validation	67	81	7	74	0.737452	0.74	0.47975	0.95
tumor_markers	future_pfs_analysis	pfs_1mon	RF	validation	68	96	7	89	0.839486	0.84	0.74	0.93
tumor_markers	future_pfs_analysis	pfs_1mon	RF	validation	69	89	9	80	0.658333	0.66	0.43	0.86
tumor_markers	future_pfs_analysis	pfs_1mon	RF	validation	70	92	7	85	0.737815	0.745	0.53	0.89
tumor_markers	future_pfs_analysis	pfs_1mon	RF	validation	71	71	8	63	0.882937	0.89	0.77	0.97
tumor_markers	future_pfs_analysis	pfs_1mon	RF	validation	72	85	7	78	0.884615	0.89	0.76	0.97
tumor_markers	future_pfs_analysis	pfs_1mon	RF	validation	73	95	5	90	0.777778	0.78	0.62	0.93
tumor_markers	future_pfs_analysis	pfs_1mon	RF	validation	74	83	8	75	0.798333	0.8	0.68	0.9
tumor_markers	future_pfs_analysis	pfs_1mon	RF	validation	75	95	5	90	0.895556	0.9	0.77	0.98
tumor_markers	future_pfs_analysis	pfs_1mon	RF	validation	76	67	5	62	0.619355	0.63	0.41	0.84
tumor_markers	future_pfs_analysis	pfs_1mon	RF	validation	77	85	14	71	0.716298	0.72	0.57	0.86025
tumor_markers	future_pfs_analysis	pfs_1mon	RF	validation	78	82	8	74	0.728041	0.73	0.57	0.87
tumor_markers	future_pfs_analysis	pfs_1mon	RF	validation	79	92	8	84	0.708333	0.715	0.55	0.84
tumor_markers	future_pfs_analysis	pfs_1mon	RF	validation	80	82	9	73	0.74277	0.74	0.59	0.88
tumor_markers	future_pfs_analysis	pfs_1mon	RF	validation	81	92	11	81	0.749719	0.75	0.63	0.86
tumor_markers	future_pfs_analysis	pfs_1mon	RF	validation	82	94	11	83	0.647864	0.65	0.48	0.82
tumor_markers	future_pfs_analysis	pfs_1mon	RF	validation	83	85	8	77	0.689935	0.7	0.5	0.85
tumor_markers	future_pfs_analysis	pfs_1mon	RF	validation	84	103	2	101	0.737624	0.74	0.46975	0.99
tumor_markers	future_pfs_analysis	pfs_1mon	RF	validation	85	80	7	73	0.6409	0.65	0.42	0.82
tumor_markers	future_pfs_analysis	pfs_1mon	RF	validation	86	82	7	75	0.75619	0.76	0.54	0.94
tumor_markers	future_pfs_analysis	pfs_1mon	RF	validation	87	75	5	70	0.845714	0.85	0.71	0.96
tumor_markers	future_pfs_analysis	pfs_1mon	RF	validation	88	74	4	70	0.817857	0.82	0.72	0.90025
tumor_markers	future_pfs_analysis	pfs_1mon	RF	validation	89	84	6	78	0.694444	0.71	0.4	0.91
tumor_markers	future_pfs_analysis	pfs_1mon	RF	validation	90	73	10	63	0.75873	0.76	0.59	0.89
tumor_markers	future_pfs_analysis	pfs_1mon	RF	validation	91	72	6	66	0.816919	0.83	0.6	0.98
tumor_markers	future_pfs_analysis	pfs_1mon	RF	validation	92	73	6	67	0.721393	0.72	0.56	0.87
tumor_markers	future_pfs_analysis	pfs_1mon	RF	validation	93	69	7	62	0.820276	0.83	0.58	0.98
tumor_markers	future_pfs_analysis	pfs_1mon	RF	validation	94	87	6	81	0.769547	0.77	0.65	0.88
tumor_markers	future_pfs_analysis	pfs_1mon	RF	validation	95	81	7	74	0.861004	0.86	0.78	0.93
tumor_markers	future_pfs_analysis	pfs_1mon	RF	validation	96	87	7	80	0.858929	0.86	0.74	0.94
tumor_markers	future_pfs_analysis	pfs_1mon	RF	validation	97	74	4	70	0.607143	0.61	0.31	0.85
tumor_markers	future_pfs_analysis	pfs_1mon	RF	validation	98	83	4	79	0.803797	0.82	0.58	0.95
tumor_markers	future_pfs_analysis	pfs_1mon	RF	validation	99	78	3	75	0.866667	0.87	0.76	0.96
tumor_markers	future_pfs_analysis	pfs_1mon	RF	validation	100	79	6	73	0.787671	0.8	0.6	0.92
tumor_markers	future_pfs_analysis	pfs_3mon	RF	validation	1	86	19	67	0.792616	0.8	0.66975	0.9
tumor_markers	future_pfs_analysis	pfs_3mon	RF	validation	2	79	9	70	0.631746	0.63	0.4	0.83
tumor_markers	future_pfs_analysis	pfs_3mon	RF	validation	3	68	19	49	0.691729	0.7	0.55	0.82
tumor_markers	future_pfs_analysis	pfs_3mon	RF	validation	4	88	31	57	0.820034	0.83	0.73	0.9
tumor_markers	future_pfs_analysis	pfs_3mon	RF	validation	5	76	18	58	0.855364	0.86	0.74	0.95
tumor_markers	future_pfs_analysis	pfs_3mon	RF	validation	6	73	22	51	0.816399	0.82	0.68	0.93
tumor_markers	future_pfs_analysis	pfs_3mon	RF	validation	7	72	24	48	0.904514	0.91	0.82	0.97
tumor_markers	future_pfs_analysis	pfs_3mon	RF	validation	8	92	22	70	0.756494	0.76	0.61	0.88
tumor_markers	future_pfs_analysis	pfs_3mon	RF	validation	9	88	19	69	0.794813	0.8	0.67	0.91
tumor_markers	future_pfs_analysis	pfs_3mon	RF	validation	10	86	25	61	0.729508	0.74	0.58	0.86
tumor_markers	future_pfs_analysis	pfs_3mon	RF	validation	11	96	16	80	0.736719	0.74	0.58	0.86
tumor_markers	future_pfs_analysis	pfs_3mon	RF	validation	12	94	22	72	0.861742	0.86	0.78	0.93
tumor_markers	future_pfs_analysis	pfs_3mon	RF	validation	13	72	20	52	0.881731	0.88	0.79	0.96
tumor_markers	future_pfs_analysis	pfs_3mon	RF	validation	14	74	32	42	0.713914	0.715	0.6	0.83
tumor_markers	future_pfs_analysis	pfs_3mon	RF	validation	15	73	18	55	0.866667	0.87	0.74975	0.96
tumor_markers	future_pfs_analysis	pfs_3mon	RF	validation	16	65	17	48	0.876225	0.88	0.78	0.96
tumor_markers	future_pfs_analysis	pfs_3mon	RF	validation	17	67	23	44	0.735178	0.74	0.61	0.85
tumor_markers	future_pfs_analysis	pfs_3mon	RF	validation	18	77	30	47	0.810284	0.81	0.71	0.89
tumor_markers	future_pfs_analysis	pfs_3mon	RF	validation	19	91	33	58	0.777168	0.78	0.66	0.87
tumor_markers	future_pfs_analysis	pfs_3mon	RF	validation	20	69	23	46	0.883743	0.88	0.79	0.95
tumor_markers	future_pfs_analysis	pfs_3mon	RF	validation	21	82	6	76	0.872807	0.88	0.71	0.99
tumor_markers	future_pfs_analysis	pfs_3mon	RF	validation	22	75	29	46	0.873313	0.88	0.79	0.94
tumor_markers	future_pfs_analysis	pfs_3mon	RF	validation	23	78	25	53	0.821132	0.83	0.71	0.91
tumor_markers	future_pfs_analysis	pfs_3mon	RF	validation	24	79	28	51	0.7507	0.76	0.63	0.88
tumor_markers	future_pfs_analysis	pfs_3mon	RF	validation	25	85	20	65	0.572308	0.57	0.42	0.72
tumor_markers	future_pfs_analysis	pfs_3mon	RF	validation	26	69	25	44	0.785455	0.79	0.67	0.89
tumor_markers	future_pfs_analysis	pfs_3mon	RF	validation	27	82	17	65	0.765611	0.77	0.62975	0.9
tumor_markers	future_pfs_analysis	pfs_3mon	RF	validation	28	84	26	58	0.793767	0.8	0.68	0.89
tumor_markers	future_pfs_analysis	pfs_3mon	RF	validation	29	87	18	69	0.695652	0.7	0.55	0.82
tumor_markers	future_pfs_analysis	pfs_3mon	RF	validation	30	94	21	73	0.711024	0.72	0.57	0.84025
tumor_markers	future_pfs_analysis	pfs_3mon	RF	validation	31	79	26	53	0.711901	0.72	0.57	0.85
tumor_markers	future_pfs_analysis	pfs_3mon	RF	validation	32	84	24	60	0.788889	0.79	0.69	0.89
tumor_markers	future_pfs_analysis	pfs_3mon	RF	validation	33	82	17	65	0.875113	0.88	0.78	0.95
tumor_markers	future_pfs_analysis	pfs_3mon	RF	validation	34	76	11	65	0.760839	0.77	0.6	0.9
tumor_markers	future_pfs_analysis	pfs_3mon	RF	validation	35	104	17	87	0.723462	0.73	0.57	0.87
tumor_markers	future_pfs_analysis	pfs_3mon	RF	validation	36	92	28	64	0.825335	0.83	0.71	0.92
tumor_markers	future_pfs_analysis	pfs_3mon	RF	validation	37	88	23	65	0.78796	0.79	0.67	0.88
tumor_markers	future_pfs_analysis	pfs_3mon	RF	validation	38	85	19	66	0.762759	0.77	0.63	0.88
tumor_markers	future_pfs_analysis	pfs_3mon	RF	validation	39	90	19	71	0.75315	0.76	0.61	0.88
tumor_markers	future_pfs_analysis	pfs_3mon	RF	validation	40	81	26	55	0.838462	0.84	0.73	0.93
tumor_markers	future_pfs_analysis	pfs_3mon	RF	validation	41	72	29	43	0.859262	0.86	0.77	0.94
tumor_markers	future_pfs_analysis	pfs_3mon	RF	validation	42	76	34	42	0.805322	0.81	0.7	0.89
tumor_markers	future_pfs_analysis	pfs_3mon	RF	validation	43	77	23	54	0.743961	0.74	0.6	0.87
tumor_markers	future_pfs_analysis	pfs_3mon	RF	validation	44	94	20	74	0.77973	0.78	0.64	0.89025
tumor_markers	future_pfs_analysis	pfs_3mon	RF	validation	45	73	14	59	0.87954	0.88	0.78	0.96
tumor_markers	future_pfs_analysis	pfs_3mon	RF	validation	46	78	13	65	0.785799	0.8	0.6	0.93
tumor_markers	future_pfs_analysis	pfs_3mon	RF	validation	47	82	23	59	0.764923	0.77	0.62	0.89
tumor_markers	future_pfs_analysis	pfs_3mon	RF	validation	48	76	41	35	0.783972	0.79	0.67	0.88
tumor_markers	future_pfs_analysis	pfs_3mon	RF	validation	49	79	14	65	0.58956	0.59	0.38	0.78
tumor_markers	future_pfs_analysis	pfs_3mon	RF	validation	50	86	21	65	0.895238	0.9	0.8	0.97
tumor_markers	future_pfs_analysis	pfs_3mon	RF	validation	51	98	25	73	0.947945	0.95	0.9	0.98
tumor_markers	future_pfs_analysis	pfs_3mon	RF	validation	52	70	31	39	0.789909	0.79	0.68	0.88
tumor_markers	future_pfs_analysis	pfs_3mon	RF	validation	53	86	21	65	0.816117	0.82	0.68	0.92
tumor_markers	future_pfs_analysis	pfs_3mon	RF	validation	54	84	22	62	0.752933	0.75	0.63	0.86
tumor_markers	future_pfs_analysis	pfs_3mon	RF	validation	55	86	25	61	0.776393	0.78	0.66	0.88
tumor_markers	future_pfs_analysis	pfs_3mon	RF	validation	56	84	24	60	0.829167	0.83	0.73975	0.91
tumor_markers	future_pfs_analysis	pfs_3mon	RF	validation	57	81	27	54	0.789438	0.8	0.69	0.89
tumor_markers	future_pfs_analysis	pfs_3mon	RF	validation	58	86	17	69	0.679454	0.68	0.52	0.82
tumor_markers	future_pfs_analysis	pfs_3mon	RF	validation	59	79	27	52	0.772792	0.77	0.66	0.87
tumor_markers	future_pfs_analysis	pfs_3mon	RF	validation	60	80	31	49	0.692561	0.69	0.56	0.8
tumor_markers	future_pfs_analysis	pfs_3mon	RF	validation	61	94	28	66	0.882035	0.88	0.78	0.97
tumor_markers	future_pfs_analysis	pfs_3mon	RF	validation	62	85	17	68	0.594291	0.6	0.43	0.77
tumor_markers	future_pfs_analysis	pfs_3mon	RF	validation	63	75	18	57	0.61501	0.61	0.46	0.76
tumor_markers	future_pfs_analysis	pfs_3mon	RF	validation	64	86	23	63	0.821256	0.83	0.71	0.92
tumor_markers	future_pfs_analysis	pfs_3mon	RF	validation	65	79	26	53	0.82656	0.83	0.72	0.91
tumor_markers	future_pfs_analysis	pfs_3mon	RF	validation	66	92	25	67	0.66209	0.67	0.51	0.81
tumor_markers	future_pfs_analysis	pfs_3mon	RF	validation	67	81	19	62	0.787776	0.79	0.65	0.91
tumor_markers	future_pfs_analysis	pfs_3mon	RF	validation	68	96	24	72	0.809606	0.81	0.7	0.91
tumor_markers	future_pfs_analysis	pfs_3mon	RF	validation	69	89	35	54	0.808201	0.81	0.69	0.9
tumor_markers	future_pfs_analysis	pfs_3mon	RF	validation	70	92	17	75	0.830588	0.83	0.68	0.95
tumor_markers	future_pfs_analysis	pfs_3mon	RF	validation	71	71	23	48	0.913043	0.91	0.84	0.97
tumor_markers	future_pfs_analysis	pfs_3mon	RF	validation	72	85	25	60	0.843333	0.85	0.74	0.92
tumor_markers	future_pfs_analysis	pfs_3mon	RF	validation	73	95	18	77	0.874098	0.875	0.76	0.95
tumor_markers	future_pfs_analysis	pfs_3mon	RF	validation	74	83	28	55	0.928571	0.93	0.87	0.98
tumor_markers	future_pfs_analysis	pfs_3mon	RF	validation	75	95	21	74	0.885457	0.89	0.81	0.95
tumor_markers	future_pfs_analysis	pfs_3mon	RF	validation	76	67	14	53	0.66442	0.67	0.47	0.84
tumor_markers	future_pfs_analysis	pfs_3mon	RF	validation	77	85	40	45	0.711111	0.71	0.58975	0.82
tumor_markers	future_pfs_analysis	pfs_3mon	RF	validation	78	82	26	56	0.758242	0.76	0.63	0.88
tumor_markers	future_pfs_analysis	pfs_3mon	RF	validation	79	92	24	68	0.760417	0.77	0.65	0.87
tumor_markers	future_pfs_analysis	pfs_3mon	RF	validation	80	82	31	51	0.793169	0.8	0.68	0.89
tumor_markers	future_pfs_analysis	pfs_3mon	RF	validation	81	92	42	50	0.799048	0.8	0.71975	0.87
tumor_markers	future_pfs_analysis	pfs_3mon	RF	validation	82	94	35	59	0.742373	0.74	0.61	0.86
tumor_markers	future_pfs_analysis	pfs_3mon	RF	validation	83	85	25	60	0.708	0.71	0.58	0.82
tumor_markers	future_pfs_analysis	pfs_3mon	RF	validation	84	103	20	83	0.829518	0.83	0.71	0.93
tumor_markers	future_pfs_analysis	pfs_3mon	RF	validation	85	80	17	63	0.880486	0.88	0.78	0.95
tumor_markers	future_pfs_analysis	pfs_3mon	RF	validation	86	82	31	51	0.777356	0.78	0.66	0.88
tumor_markers	future_pfs_analysis	pfs_3mon	RF	validation	87	75	22	53	0.83705	0.84	0.74	0.92
tumor_markers	future_pfs_analysis	pfs_3mon	RF	validation	88	74	13	61	0.70744	0.71	0.53	0.85025
tumor_markers	future_pfs_analysis	pfs_3mon	RF	validation	89	84	28	56	0.809949	0.82	0.68	0.92
tumor_markers	future_pfs_analysis	pfs_3mon	RF	validation	90	73	33	40	0.82197	0.83	0.72	0.92
tumor_markers	future_pfs_analysis	pfs_3mon	RF	validation	91	72	18	54	0.677984	0.68	0.52	0.82
tumor_markers	future_pfs_analysis	pfs_3mon	RF	validation	92	73	22	51	0.825758	0.83	0.69	0.93025
tumor_markers	future_pfs_analysis	pfs_3mon	RF	validation	93	69	21	48	0.881944	0.88	0.79975	0.96
tumor_markers	future_pfs_analysis	pfs_3mon	RF	validation	94	87	22	65	0.835664	0.84	0.74	0.91025
tumor_markers	future_pfs_analysis	pfs_3mon	RF	validation	95	81	17	64	0.786765	0.78	0.62975	0.91025
tumor_markers	future_pfs_analysis	pfs_3mon	RF	validation	96	87	22	65	0.816084	0.82	0.7	0.91
tumor_markers	future_pfs_analysis	pfs_3mon	RF	validation	97	74	13	61	0.885246	0.89	0.79	0.96
tumor_markers	future_pfs_analysis	pfs_3mon	RF	validation	98	83	14	69	0.875776	0.88	0.79975	0.94025
tumor_markers	future_pfs_analysis	pfs_3mon	RF	validation	99	78	19	59	0.837645	0.84	0.73	0.93
tumor_markers	future_pfs_analysis	pfs_3mon	RF	validation	100	79	19	60	0.77807	0.78	0.63	0.91
tumor_markers	future_pfs_analysis	pfs_6mon	RF	validation	1	86	39	47	0.829242	0.83	0.74	0.9
tumor_markers	future_pfs_analysis	pfs_6mon	RF	validation	2	79	16	63	0.787698	0.79	0.67	0.89
tumor_markers	future_pfs_analysis	pfs_6mon	RF	validation	3	68	39	29	0.599469	0.6	0.45	0.74
tumor_markers	future_pfs_analysis	pfs_6mon	RF	validation	4	88	47	41	0.753503	0.75	0.65975	0.84
tumor_markers	future_pfs_analysis	pfs_6mon	RF	validation	5	76	37	39	0.841996	0.85	0.75	0.92
tumor_markers	future_pfs_analysis	pfs_6mon	RF	validation	6	73	37	36	0.757508	0.76	0.63	0.87
tumor_markers	future_pfs_analysis	pfs_6mon	RF	validation	7	72	42	30	0.804365	0.81	0.71	0.89
tumor_markers	future_pfs_analysis	pfs_6mon	RF	validation	8	92	47	45	0.801418	0.8	0.73	0.86025
tumor_markers	future_pfs_analysis	pfs_6mon	RF	validation	9	88	31	57	0.75382	0.76	0.65	0.84
tumor_markers	future_pfs_analysis	pfs_6mon	RF	validation	10	86	41	45	0.716531	0.72	0.6	0.81025
tumor_markers	future_pfs_analysis	pfs_6mon	RF	validation	11	96	28	68	0.720588	0.72	0.6	0.83
tumor_markers	future_pfs_analysis	pfs_6mon	RF	validation	12	94	44	50	0.856364	0.86	0.76	0.94
tumor_markers	future_pfs_analysis	pfs_6mon	RF	validation	13	72	42	30	0.814286	0.82	0.7	0.91
tumor_markers	future_pfs_analysis	pfs_6mon	RF	validation	14	74	55	19	0.845933	0.85	0.74	0.93
tumor_markers	future_pfs_analysis	pfs_6mon	RF	validation	15	73	34	39	0.769985	0.77	0.66	0.87
tumor_markers	future_pfs_analysis	pfs_6mon	RF	validation	16	65	29	36	0.880268	0.89	0.79	0.95
tumor_markers	future_pfs_analysis	pfs_6mon	RF	validation	17	67	39	28	0.71337	0.71	0.57	0.84
tumor_markers	future_pfs_analysis	pfs_6mon	RF	validation	18	77	46	31	0.801543	0.8	0.68	0.9
tumor_markers	future_pfs_analysis	pfs_6mon	RF	validation	19	91	58	33	0.725183	0.73	0.62	0.82
tumor_markers	future_pfs_analysis	pfs_6mon	RF	validation	20	69	34	35	0.843697	0.84	0.72	0.93
tumor_markers	future_pfs_analysis	pfs_6mon	RF	validation	21	82	17	65	0.751131	0.75	0.63	0.85
tumor_markers	future_pfs_analysis	pfs_6mon	RF	validation	22	75	44	31	0.914223	0.92	0.83	0.98
tumor_markers	future_pfs_analysis	pfs_6mon	RF	validation	23	78	41	37	0.822676	0.83	0.72	0.91
tumor_markers	future_pfs_analysis	pfs_6mon	RF	validation	24	79	53	26	0.820755	0.82	0.72	0.91
tumor_markers	future_pfs_analysis	pfs_6mon	RF	validation	25	85	55	30	0.365758	0.37	0.25	0.5
tumor_markers	future_pfs_analysis	pfs_6mon	RF	validation	26	69	38	31	0.825127	0.83	0.71	0.93
tumor_markers	future_pfs_analysis	pfs_6mon	RF	validation	27	82	30	52	0.839744	0.84	0.74	0.92
tumor_markers	future_pfs_analysis	pfs_6mon	RF	validation	28	84	42	42	0.727891	0.73	0.6	0.84
tumor_markers	future_pfs_analysis	pfs_6mon	RF	validation	29	87	32	55	0.656818	0.66	0.53	0.77
tumor_markers	future_pfs_analysis	pfs_6mon	RF	validation	30	94	41	53	0.670041	0.67	0.55	0.79
tumor_markers	future_pfs_analysis	pfs_6mon	RF	validation	31	79	45	34	0.760784	0.76	0.65	0.86
tumor_markers	future_pfs_analysis	pfs_6mon	RF	validation	32	84	43	41	0.812252	0.81	0.71	0.9
tumor_markers	future_pfs_analysis	pfs_6mon	RF	validation	33	82	30	52	0.771154	0.77	0.67	0.87
tumor_markers	future_pfs_analysis	pfs_6mon	RF	validation	34	76	20	56	0.725	0.72	0.57	0.86
tumor_markers	future_pfs_analysis	pfs_6mon	RF	validation	35	104	33	71	0.752881	0.76	0.65	0.84
tumor_markers	future_pfs_analysis	pfs_6mon	RF	validation	36	92	45	47	0.785343	0.79	0.69	0.87
tumor_markers	future_pfs_analysis	pfs_6mon	RF	validation	37	88	41	47	0.862481	0.87	0.75	0.95
tumor_markers	future_pfs_analysis	pfs_6mon	RF	validation	38	85	36	49	0.856009	0.86	0.77	0.92
tumor_markers	future_pfs_analysis	pfs_6mon	RF	validation	39	90	43	47	0.702128	0.7	0.57	0.82
tumor_markers	future_pfs_analysis	pfs_6mon	RF	validation	40	81	53	28	0.677898	0.68	0.55	0.8
tumor_markers	future_pfs_analysis	pfs_6mon	RF	validation	41	72	52	20	0.786538	0.79	0.66	0.89
tumor_markers	future_pfs_analysis	pfs_6mon	RF	validation	42	76	47	29	0.920029	0.92	0.86	0.97
tumor_markers	future_pfs_analysis	pfs_6mon	RF	validation	43	77	43	34	0.575239	0.58	0.43	0.71
tumor_markers	future_pfs_analysis	pfs_6mon	RF	validation	44	94	34	60	0.682843	0.68	0.58	0.78
tumor_markers	future_pfs_analysis	pfs_6mon	RF	validation	45	73	22	51	0.818182	0.82	0.71	0.91
tumor_markers	future_pfs_analysis	pfs_6mon	RF	validation	46	78	28	50	0.727857	0.73	0.62	0.84
tumor_markers	future_pfs_analysis	pfs_6mon	RF	validation	47	82	41	41	0.800119	0.8	0.69	0.89
tumor_markers	future_pfs_analysis	pfs_6mon	RF	validation	48	76	63	13	0.893773	0.9	0.76	1
tumor_markers	future_pfs_analysis	pfs_6mon	RF	validation	49	79	33	46	0.754282	0.76	0.66	0.84
tumor_markers	future_pfs_analysis	pfs_6mon	RF	validation	50	86	36	50	0.831111	0.83	0.75	0.9
tumor_markers	future_pfs_analysis	pfs_6mon	RF	validation	51	98	44	54	0.914562	0.92	0.84	0.97
tumor_markers	future_pfs_analysis	pfs_6mon	RF	validation	52	70	42	28	0.890306	0.89	0.79	0.97
tumor_markers	future_pfs_analysis	pfs_6mon	RF	validation	53	86	39	47	0.775777	0.78	0.65	0.88
tumor_markers	future_pfs_analysis	pfs_6mon	RF	validation	54	84	37	47	0.715354	0.71	0.58975	0.83
tumor_markers	future_pfs_analysis	pfs_6mon	RF	validation	55	86	42	44	0.736472	0.73	0.62	0.83
tumor_markers	future_pfs_analysis	pfs_6mon	RF	validation	56	84	41	43	0.853091	0.86	0.75	0.93
tumor_markers	future_pfs_analysis	pfs_6mon	RF	validation	57	81	45	36	0.701852	0.7	0.56	0.82
tumor_markers	future_pfs_analysis	pfs_6mon	RF	validation	58	86	35	51	0.672829	0.67	0.56975	0.78
tumor_markers	future_pfs_analysis	pfs_6mon	RF	validation	59	79	38	41	0.825096	0.82	0.73	0.91
tumor_markers	future_pfs_analysis	pfs_6mon	RF	validation	60	80	54	26	0.69943	0.7	0.56975	0.82
tumor_markers	future_pfs_analysis	pfs_6mon	RF	validation	61	94	43	51	0.867077	0.87	0.79	0.94
tumor_markers	future_pfs_analysis	pfs_6mon	RF	validation	62	85	33	52	0.692308	0.69	0.59	0.79
tumor_markers	future_pfs_analysis	pfs_6mon	RF	validation	63	75	30	45	0.600741	0.6	0.45975	0.73
tumor_markers	future_pfs_analysis	pfs_6mon	RF	validation	64	86	45	41	0.687263	0.69	0.58975	0.79
tumor_markers	future_pfs_analysis	pfs_6mon	RF	validation	65	79	44	35	0.732468	0.73	0.64	0.82
tumor_markers	future_pfs_analysis	pfs_6mon	RF	validation	66	92	55	37	0.590172	0.59	0.48	0.7
tumor_markers	future_pfs_analysis	pfs_6mon	RF	validation	67	81	39	42	0.74359	0.75	0.63	0.85
tumor_markers	future_pfs_analysis	pfs_6mon	RF	validation	68	96	42	54	0.691799	0.7	0.58	0.8
tumor_markers	future_pfs_analysis	pfs_6mon	RF	validation	69	89	57	32	0.83114	0.83	0.74	0.91
tumor_markers	future_pfs_analysis	pfs_6mon	RF	validation	70	92	38	54	0.768275	0.77	0.65	0.86025
tumor_markers	future_pfs_analysis	pfs_6mon	RF	validation	71	71	31	40	0.774194	0.77	0.63	0.87025
tumor_markers	future_pfs_analysis	pfs_6mon	RF	validation	72	85	39	46	0.765886	0.77	0.65	0.86
tumor_markers	future_pfs_analysis	pfs_6mon	RF	validation	73	95	34	61	0.780617	0.78	0.67	0.88
tumor_markers	future_pfs_analysis	pfs_6mon	RF	validation	74	83	47	36	0.95331	0.96	0.89	0.99
tumor_markers	future_pfs_analysis	pfs_6mon	RF	validation	75	95	43	52	0.743292	0.74	0.63	0.84
tumor_markers	future_pfs_analysis	pfs_6mon	RF	validation	76	67	29	38	0.556715	0.55	0.41	0.69
tumor_markers	future_pfs_analysis	pfs_6mon	RF	validation	77	85	55	30	0.706667	0.71	0.58	0.82
tumor_markers	future_pfs_analysis	pfs_6mon	RF	validation	78	82	43	39	0.857484	0.86	0.77	0.93
tumor_markers	future_pfs_analysis	pfs_6mon	RF	validation	79	92	39	53	0.778665	0.78	0.67	0.87
tumor_markers	future_pfs_analysis	pfs_6mon	RF	validation	80	82	46	36	0.785628	0.79	0.67	0.89
tumor_markers	future_pfs_analysis	pfs_6mon	RF	validation	81	92	66	26	0.84965	0.85	0.76	0.92
tumor_markers	future_pfs_analysis	pfs_6mon	RF	validation	82	94	69	25	0.766377	0.77	0.66	0.86
tumor_markers	future_pfs_analysis	pfs_6mon	RF	validation	83	85	40	45	0.745556	0.745	0.64	0.84
tumor_markers	future_pfs_analysis	pfs_6mon	RF	validation	84	103	36	67	0.874793	0.88	0.8	0.94
tumor_markers	future_pfs_analysis	pfs_6mon	RF	validation	85	80	27	53	0.895178	0.9	0.82	0.95
tumor_markers	future_pfs_analysis	pfs_6mon	RF	validation	86	82	44	38	0.710526	0.71	0.58	0.83
tumor_markers	future_pfs_analysis	pfs_6mon	RF	validation	87	75	36	39	0.809829	0.81	0.70975	0.9
tumor_markers	future_pfs_analysis	pfs_6mon	RF	validation	88	74	25	49	0.751837	0.76	0.63	0.87
tumor_markers	future_pfs_analysis	pfs_6mon	RF	validation	89	84	53	31	0.709069	0.71	0.58	0.82
tumor_markers	future_pfs_analysis	pfs_6mon	RF	validation	90	73	49	24	0.712585	0.72	0.59	0.83
tumor_markers	future_pfs_analysis	pfs_6mon	RF	validation	91	72	38	34	0.645511	0.65	0.52	0.76
tumor_markers	future_pfs_analysis	pfs_6mon	RF	validation	92	73	41	32	0.932165	0.94	0.87	0.97
tumor_markers	future_pfs_analysis	pfs_6mon	RF	validation	93	69	34	35	0.841597	0.84	0.74	0.92
tumor_markers	future_pfs_analysis	pfs_6mon	RF	validation	94	87	39	48	0.861645	0.86	0.77	0.93
tumor_markers	future_pfs_analysis	pfs_6mon	RF	validation	95	81	29	52	0.814324	0.81	0.71	0.9
tumor_markers	future_pfs_analysis	pfs_6mon	RF	validation	96	87	34	53	0.815205	0.82	0.72	0.9
tumor_markers	future_pfs_analysis	pfs_6mon	RF	validation	97	74	24	50	0.9175	0.92	0.85	0.98
tumor_markers	future_pfs_analysis	pfs_6mon	RF	validation	98	83	26	57	0.850877	0.85	0.75975	0.93
tumor_markers	future_pfs_analysis	pfs_6mon	RF	validation	99	78	30	48	0.779861	0.78	0.68	0.87
[truncated: 2,801 more rows]
